# Supplementary material for: Performance and Transcriptional Response of the Green Peach Aphid Myzus persicae to the Restriction of Dietary Amino Acids
Source: Front Physiol. 2020 May 25;11:487. doi: 10.3389/fphys.2020.00487 (PMC7261896; doi:10.3389/fphys.2020.00487)
Supplement: Supplementary file 2 [file Table_2.XLSX]

## Sheet: All DEGs
Table S2. List of all differentially expressed genes (DEGs) between aphids fed on amino acids restricted artificial diet (Half) and aphids fed on a complete artificial diet (Control).
Gene_id	Half_group_fpkm	Control_group_fpkm	Half_readcount(HalfvsControl)	Control_readcount(HalfvsControl)	log2FoldChange(HalfvsControl)	padj(HalfvsControl)	significant(HalfvsControl)	Gene description
111036240	62.7202	6.8813	5168.03	554.88	3.2194	3.6885e-138	UP	aspartate aminotransferase, cytoplasmic-like [ Myzus persicae (green peach aphid) ]
111031401	50.75	7.29225	1780.8	251.837	2.822	1.1012e-38	UP	5'-nucleotidase-like
Novel00259	31.2461	5.27346	770.724	126.837	2.6032	3.0338e-12	UP	PREDICTED: 5'-nucleotidase-like [Acyrthosiphon pisum]
111035069	171.488	34.0296	12004.6	2380.6	2.3342	1.6256e-07	UP	cytadherence high molecular weight protein 3-like
111037426	5.55425	1.30688	570.742	131.595	2.1167	5.5815e-20	UP	cathepsin B-like
111040629	26.1459	6.20958	6101.85	1428.1	2.0951	1.5531e-21	UP	growth/differentiation factor 8-like
111028373	173.689	44.053	18258.9	4573.68	1.9972	4.4466e-56	UP	transmembrane protease serine 9-like
111039237	3599.99	939.983	159681	40808.5	1.9683	4.5826e-69	UP	prisilkin-39-like
111029895	25.0459	6.51259	9966.24	2552.68	1.965	7.2953e-18	UP	probable chitinase 10
111030075	230.915	61.4957	35107.9	9241.85	1.9255	0.018071	UP	flocculation protein FLO11-like
111036040	45.022	12.0477	3216	856.849	1.9082	0.00031524	UP	zinc finger protein 512B-like
111036042	119.919	33.4812	8564.57	2382.97	1.8456	0.0042183	UP	zinc finger protein 512B-like
111040690	819.277	234.252	31404.8	8946.19	1.8116	2.1702e-05	UP	vitelline membrane protein Vm26Ab-like
111034405	66.6426	19.3726	4695.86	1359.11	1.7887	0.0062804	UP	tetra-peptide repeat homeobox protein 1-like
111036308	184.383	55.4952	8328.29	2462.52	1.7579	6.1017e-23	UP	vacuolar protein-sorting-associated protein 36-like
111037832	14.2562	4.28647	2123.02	629.102	1.7548	2.0544e-39	UP	protein NDNF-like
111032385	13.3857	4.09645	1240.37	375.305	1.7246	3.7367e-09	UP	anosmin-1
111034182	10.0121	3.09113	1127.81	341.889	1.7219	5.2255e-29	UP	sialin-like
111040411	3.39472	1.05129	174.034	52.8495	1.7194	3.0581e-08	UP	histone-lysine N-methyltransferase H3 lysine-79 specific-like
111039098	12.6499	3.95911	910.216	280.396	1.6987	3.3705e-26	UP	alpha-tubulin N-acetyltransferase 1-like
111036411	9.56673	3.10122	616.76	196.642	1.6491	2.1532e-19	UP	cathepsin B-like
111033229	17.9338	5.94668	2062.76	673.621	1.6146	3.8329e-33	UP	facilitated trehalose transporter Tret1-like
111039238	953.875	321.88	58175.3	19262.7	1.5946	2.1702e-07	UP	RNA-binding protein 14-like
111027761	6.39245	2.18431	517.667	173.267	1.579	4.7375e-16	UP	cathepsin B-like
111039769	1526.05	543.145	53878.6	18635.9	1.5316	1.7613e-10	UP	acanthoscurrin-1-like
111029609	2.97271	1.05018	369.993	128.127	1.5299	5.0709e-12	UP	UDP-glucuronosyltransferase 2B2-like
111039060	797.525	285.027	28536.2	10074.6	1.5021	0.00050761	UP	cuticle protein 7-like
111033934	49.2048	17.642	3374.06	1192.09	1.501	4.134e-18	UP	putative chitin binding domain protein
111042207	27.7241	10.1227	2652.4	950.119	1.4811	5.8514e-15	UP	facilitated trehalose transporter Tret1-2 homolog
111039765	4854.66	1786.39	617939	223914	1.4645	3.4295e-40	UP	calphotin-like
111036410	11.6315	4.49297	723.577	269.955	1.4224	0.010501	UP	cathepsin B-like [ Myzus persicae (green peach aphid) ]
Novel00150	3.2182	1.21886	202.603	75.7567	1.4192	0.019244	UP	PREDICTED: uncharacterized protein LOC103307927 [Acyrthosiphon pisum]
111029456	26.6139	10.1463	2566.07	963.701	1.4129	5.4415e-28	UP	maltase 1-like
111037148	4.35475	1.66748	1410.4	535.612	1.3968	2.852e-05	UP	sodium channel protein 60E-like
111029934	19.5809	7.57231	2245.85	864.097	1.378	0.0078255	UP	zinc finger protein 384-like
111029146	3.45752	1.35143	269.442	104.211	1.3705	0.0010634	UP	putative cystathionine gamma-lyase 2
111039014	19.4329	7.77006	3557.89	1418.74	1.3264	0.023843	UP	zinc finger protein 521-like
111036414	14.9527	6.13428	931.946	373.729	1.3183	7.911e-16	UP	cathepsin B-like
111030420	19.944	8.16604	3535.44	1423.59	1.3124	0.0041074	UP	nose resistant to fluoxetine protein 6-like
111039206	22.7779	9.303	1227.19	494.912	1.3101	4.5695e-19	UP	hypothetical protein [Acyrthosiphon pisum]
111039505	67.513	27.7281	6760	2733.9	1.3061	1.6532e-28	UP	maltase 1-like
Novel00204	4.35076	1.79888	312.881	128.631	1.2824	7.5975e-06	UP	PREDICTED: sodium channel protein 60E-like [Acyrthosiphon pisum]
111040198	2618.2	1102.49	93860.9	38784.2	1.2751	1.6269e-29	UP	cuticle protein 16.5-like
111031641	2.37784	1.00374	260.208	108.736	1.2588	7.2768e-05	UP	fatty acyl-CoA reductase wat-like
111028794	15.8196	6.71632	1834.07	768.373	1.2552	2.8362e-09	UP	cationic amino acid transporter 2-like
111040410	27.2361	11.6327	1189.29	498.572	1.2542	1.872e-06	UP	vicilin-like seed storage protein At2g18540
Novel00285	3.04345	1.31054	191.238	80.4608	1.249	3.9597e-05	UP	-
111030586	14.8254	6.36091	1089.27	460.749	1.2413	2.5161e-16	UP	protein shifted
111041660	33.9142	14.6834	2520.05	1068.46	1.2379	2.0454e-20	UP	gamma-glutamyl hydrolase A-like
111037618	740.434	322.879	77464.8	33099.1	1.2267	4.2927e-14	UP	calphotin-like
111039175	44.5388	19.4498	3199.2	1373.03	1.2203	5.5801e-05	UP	extensin-2-like
111037493	66.8947	29.1307	8581.44	3737.12	1.1993	0.019754	UP	nuclear pore complex protein NUP62-like
111032860	5445.98	2436.97	165131	72222.7	1.1931	0.00020429	UP	adhesive plaque matrix protein-like
111032748	96.5307	43.0317	7893.44	3474.12	1.184	1.7063e-14	UP	probable G-protein coupled receptor Mth-like 5
111034675	248.344	112.268	37873.6	16780.1	1.1744	8.5122e-24	UP	maltase A3-like
111032292	52.3606	23.7728	6708.3	2989.28	1.1662	6.4016e-08	UP	serine protease 44-like [Diuraphis noxia]
111034710	40.8813	18.6961	4877.2	2184.42	1.1588	1.4791e-10	UP	maltase A3-like
111031863	75.5837	34.0634	23368	10505.7	1.1534	0.0005905	UP	mushroom body large-type Kenyon cell-specific protein 1
111037836	37.5867	17.3114	6261.17	2831.74	1.1447	2.4465e-06	UP	transmembrane protease serine 9-like
111034229	3.58612	1.65515	387.775	175.411	1.1445	1.3534e-07	UP	maltase A3-like
111029545	17.2861	7.98957	1579.69	716.596	1.1404	1.4576e-15	UP	UDP-glucuronosyltransferase 2C1-like
111034123	73.6639	34.394	2964.26	1362.25	1.1217	6.1199e-12	UP	uncharacterized LOC111034123
111037388	53.4493	25.0622	5268.01	2420.89	1.1217	1.2879e-19	UP	UDP-glucuronosyltransferase 2B17-like
111033224	124.947	58.5435	12111.5	5579.24	1.1182	8.5474e-11	UP	plastidic glucose transporter 4-like
111034732	18.2037	8.51198	3461.17	1594.84	1.1178	1.6244e-15	UP	probable G-protein coupled receptor Mth-like 11 [Bemisia tabaci]
111031657	39.7973	18.6324	3396.66	1568.22	1.115	9.4442e-06	UP	transcriptional repressor scratch 2-like [ Myzus persicae (green peach aphid) ]
111034238	409.883	196.116	46670.2	21889.8	1.0922	3.9639e-13	UP	maltase A3-like
111034111	80.2913	38.5173	11216.9	5278.49	1.0875	3.0423e-14	UP	peroxidase-like
111027628	2108.26	1008.17	198600	93844.9	1.0815	3.5452e-07	UP	cuticle protein-like
111032907	914.349	440.539	58058.4	27549.1	1.0755	1.1976e-21	UP	cathepsin B-like(Cathepsin B5)
111036560	22.2494	10.8042	2901.08	1383.61	1.0681	1.7373e-13	UP	cathepsin B-3483 [Acyrthosiphon pisum]
111037068	1315.8	643.575	131169	63029.1	1.0573	2.4457e-20	UP	membrane-bound alkaline phosphatase-like
111033232	2.22919	1.09125	226.762	109.291	1.053	0.00011278	UP	facilitated trehalose transporter Tret1-like
111027896	48.5012	23.7051	5408.55	2607.2	1.0527	2.6768e-18	UP	UDP-glucuronosyltransferase 2B9-like [ Myzus persicae (green peach aphid) ]
111034526	15.6368	7.71044	2308.45	1120.7	1.0425	3.4223e-15	UP	limulus clotting factor C-like isoform X1 [Acyrthosiphon pisum]
111032126	41.8966	20.7761	2494.29	1217.61	1.0346	1.1433e-05	UP	2,3-bisphosphoglycerate-dependent phosphoglycerate mutase-like
111032858	56.19	27.9989	3241.47	1587.49	1.0299	5.2355e-16	UP	prisilkin-39-like
111040666	36.9576	18.4189	3452.91	1694.99	1.0265	2.2079e-16	UP	thaumatin-like protein
111033150	2.98713	1.49083	407.991	200.774	1.023	1.0976e-05	UP	multidrug resistance-associated protein 1-like [ Myzus persicae (green peach aphid) ]
111031294	124.568	62.6348	11674.8	5750.81	1.0216	2.3894e-16	UP	legumain-like
111036255	5.09455	2.57005	310.463	153.075	1.0202	3.6383e-05	UP	kunitz-type serine protease inhibitor conotoxin Cal9.1a-like
111035319	34.3333	17.3001	4077.06	2019.17	1.0138	1.2745e-10	UP	transmembrane protease serine 9-like
111030868	10.5036	5.31783	511.88	253.554	1.0135	3.7215e-07	UP	cytochrome b561-like
111036191	138.382	68.8816	10781.3	5350.16	1.0109	0.025917	UP	zinc finger protein 512B-like
111039605	95.2487	48.0538	4114.31	2042.25	1.0105	2.5446e-10	UP	uncharacterized LOC111039605
111031116	5730.46	2933.35	306603	154370	0.98998	2.2026e-18	UP	endocuticle structural glycoprotein SgAbd-2-like
111031148	16.3012	8.37355	3707.28	1869.01	0.98809	8.3363e-15	UP	probable multidrug resistance-associated protein lethal(2)03659
111039895	93.2272	47.849	10113.2	5103.81	0.98659	8.7669e-17	UP	putative inorganic phosphate cotransporter
111030241	55.5379	28.8225	7470.29	3808.59	0.97191	8.8534e-16	UP	proton-coupled amino acid transporter-like protein pathetic
111038228	22.9172	11.8554	1722.94	879.125	0.97073	2.3349e-12	UP	cl21453: PKc_like Superfamily
111028682	2.43616	1.26195	408.856	209.201	0.96671	0.00054455	UP	uncharacterized LOC111028682——SERPIN; SERine Proteinase INhibitors (serpins)
111038610	5.79847	3.04288	641.407	329.372	0.96152	0.00056507	UP	glycine-rich protein DOT1-like
111033282	64.3342	33.7628	2086.29	1074.16	0.95774	4.6333e-12	UP	protein 5NUC-like
111028334	12.0406	6.30457	4351.34	2243.05	0.956	5.8984e-15	UP	fatty acid synthase-like
111030740	61.7701	32.4339	3915.86	2028.32	0.94905	1.7063e-14	UP	alpha-tocopherol transfer protein-like
111028493	19.7526	10.3877	1203.4	623.352	0.949	2.103e-10	UP	suppressor of tumorigenicity 14 protein homolog
111029974	2.34413	1.24718	170.782	88.8597	0.94256	0.0036987	UP	33 kDa inner dynein arm light chain axonemal-like
111037060	36.7787	19.5291	4840.49	2520.85	0.94124	6.0403e-11	UP	alkaline phosphatase-like
111033231	33.1877	17.6943	2153.61	1125.86	0.93572	1.3565e-07	UP	legumain-like
111034207	5.25825	2.80825	592.502	309.85	0.93525	0.0012661	UP	uncharacterized LOC111034207
111037391	47.3387	25.3679	5825.08	3061.22	0.92817	8.2949e-14	UP	UDP-glucuronosyltransferase 2B2-like
111031372	535.685	287.33	32143.5	16911.8	0.92649	1.6342e-10	UP	acyl-protein thioesterase 1-like
111037319	11.0599	5.9009	1238.22	652.59	0.92402	7.328e-08	UP	UDP-glucuronosyltransferase 1-7-like
111034122	53.5563	28.7136	2324.25	1228.94	0.91935	1.4262e-11	UP	uncharacterized LOC111034122
111036052	6.19072	3.31229	912.088	483.086	0.91689	5.9768e-05	UP	zinc finger protein 232-like
111029593	77.2377	41.9312	7855.3	4180.31	0.91006	6.3356e-11	UP	thiamine transporter 2-like
111031152	22.9719	12.5237	5309.94	2842.06	0.90176	4.1219e-13	UP	probable multidrug resistance-associated protein lethal(2)03659
111041995	53.9545	29.3235	31113.2	16680.5	0.89937	0.00062051	UP	protein PF14_0175
111041127	15.8989	8.61705	1805.26	968.544	0.89832	1.4326e-11	UP	uncharacterized LOC111041127——Low-density lipoprotein receptor domain class A
111030425	18.6268	10.1855	6083.02	3284.69	0.88903	9.054e-06	UP	FH1/FH2 domain-containing protein 3
111038887	20.6375	11.3947	4228.17	2293.99	0.88218	0.013584	UP	serine protease nudel-like
111028486	2.1079	1.16277	132.208	71.8742	0.87926	0.019024	UP	protein odd-skipped-related 2-like
111028237	42.9167	24.1698	1432.9	783.454	0.87102	0.040896	UP	maltase 2-like
Novel00353	4.53504	2.52574	549.769	301.101	0.86858	0.04447	UP	PREDICTED: uncharacterized protein LOC100568880 [Acyrthosiphon pisum]
111029524	9.98434	5.59799	990.62	545.118	0.86176	7.328e-08	UP	uncharacterized LOC111029524——Trypsin-like serine protease
111037556	2.62744	1.47203	395.362	218.015	0.85875	5.675e-05	UP	dentin sialophosphoprotein-like
111039165	11.8121	6.61575	1077.77	594.985	0.85712	2.8113e-08	UP	uncharacterized LOC111039165——Major Facilitator Superfamily
111032145	26.8083	15.0325	1604.44	887.985	0.85346	0.019885	UP	uncharacterized LOC111032145
111039755	1866.96	1053.85	227002	125826	0.85128	1.93e-13	UP	skin secretory protein xP2-like
111033847	417.388	235.756	28893.4	16046.3	0.8485	2.6613e-13	UP	pancreatic lipase-related protein 2-like
111036568	88.0893	50.0295	5602	3111.34	0.84841	3.2391e-05	UP	cathepsin B-like
111037839	23.8275	13.4751	2213.28	1230.4	0.84706	7.2138e-10	UP	sialin-like
111034095	7.61962	4.27111	282.775	157.311	0.84603	0.032352	UP	uncharacterized LOC111034095
111042262	663.274	376.525	23258.1	12940.5	0.84584	4.0425e-10	UP	epididymal secretory protein E1-like
111030658	222.609	126.431	18000.8	10044.7	0.84164	4.5646e-07	UP	cathepsin B-like cysteine proteinase 4
111030738	215.483	122.446	25626.8	14312.2	0.84041	6.4808e-13	UP	uncharacterized family 31 glucosidase KIAA1161-like
111033059	15.0419	8.55685	962.808	538.821	0.83744	1.9544e-07	UP	glyoxylate reductase/hydroxypyruvate reductase-like
111030631	21.0092	12.0217	2572.45	1440.94	0.83613	6.9385e-07	UP	EH domain-containing protein 3-like
111028377	3.83891	2.1891	1245.3	697.828	0.83555	4.0268e-08	UP	uncharacterized LOC111028377——Trypsin-like serine protease；Low Density Lipoprotein Receptor Class A domain
111031571	13.7155	7.83423	1076.86	604.692	0.83256	9.7553e-08	UP	facilitated trehalose transporter Tret1-like
111036094	41.1186	23.6166	2737.19	1539.26	0.83046	1.1285e-09	UP	glutathione S-transferase-like
111041156	30.3483	17.2227	4047.13	2277.9	0.82919	0.0014898	UP	uncharacterized LOC111041156
111039205	46.5973	26.6288	6390.19	3596.99	0.82907	1.9689e-06	UP	uncharacterized LOC111039205
111036484	14.2078	8.07978	1993.8	1122.68	0.82857	9.4668e-07	UP	facilitated trehalose transporter Tret1-like
111041986	110.881	63.6695	4830.53	2729.96	0.8233	2.9328e-11	UP	dopamine N-acetyltransferase-like
111026258	243.439	140.482	11183.4	6327.4	0.82167	7.7928e-10	UP	natterin-3-like
111031513	12.203	7.07762	447.421	253.221	0.82124	0.011416	UP	uncharacterized LOC111031513
111031512	10.3361	5.99041	441.304	250.252	0.81839	0.00029193	UP	uncharacterized LOC111031512
111030884	5.75535	3.34263	319.356	181.458	0.81553	0.00095675	UP	uncharacterized LOC111030884
111042151	2.44909	1.41566	318.453	181.001	0.81508	0.022124	UP	zinc finger MYM-type protein 1-like
111043013	62.3988	35.9638	4679.95	2661.89	0.81404	0.0034166	UP	uncharacterized LOC111043013
111039701	291.483	168.775	10598.6	6029.57	0.81374	1.4314e-11	UP	uncharacterized LOC111039701
111029928	57.5116	33.0938	8899.79	5067.35	0.81254	3.8777e-08	UP	GAS2-like protein pickled eggs
111043170	45.4153	26.1976	7269.2	4141.61	0.8116	5.939e-12	UP	B-cell CLL/lymphoma 6 member B protein-like
111029290	3.38357	1.9623	148.645	84.699	0.81145	0.040528	UP	GRB10-interacting GYF protein 2-like
111034246	97.2312	56.8511	8569.45	4910.9	0.80322	1.1522e-10	UP	pancreatic lipase-related protein 2-like
111031522	187.753	109.99	7204.04	4146.53	0.7969	8.9989e-11	UP	uncharacterized LOC111031522
111031527	5.91238	3.45972	249.642	144.027	0.79352	0.002814	UP	cathepsin B-like
111028386	28.7436	16.9173	1944.86	1124.84	0.78995	1.2738e-06	UP	limulus clotting factor C-like
111040946	13.4789	7.94319	1311.99	760.019	0.78765	1.6256e-07	UP	UDP-glucuronosyltransferase 2B15-like
Novel00023	7.95505	4.69748	536.774	311.333	0.78585	0.03033	UP	-
111032892	469.419	277.7	28847.7	16746.6	0.78458	4.6109e-11	UP	cathepsin B-like（Cathepsin B7）
111042789	207.132	122.065	16095.1	9345.15	0.78433	1.2483e-05	UP	putative mediator of RNA polymerase II
111033103	194.364	114.874	9029.13	5247.3	0.78301	1.3914e-10	UP	uncharacterized LOC111033103
111043192	4.59899	2.73139	297.684	173.05	0.78259	0.0020762	UP	omega-amidase NIT2-like
111041911	46.1388	27.309	4930.79	2867.18	0.78219	7.2138e-10	UP	major facilitator superfamily domain-containing protein 6-B-like
111041777	8.44959	5.03529	936.478	546.889	0.776	3.6337e-06	UP	UDP-glucuronosyltransferase 2C1-like
111042599	4.53828	2.70198	668.969	391.566	0.77269	0.001704	UP	facilitated trehalose transporter Tret1-like
111040510	14.3565	8.59675	1177.47	689.75	0.77155	1.5124e-06	UP	multiple inositol polyphosphate phosphatase 1-like
111034779	9.31661	5.5216	1277.55	748.406	0.77149	0.013022	UP	probable cytochrome P450 6a14
111036239	170.441	101.901	15784.6	9252.67	0.77057	1.2093e-08	UP	aspartate aminotransferase cytoplasmic-like
111041910	55.4988	33.0874	4494.88	2635.97	0.76995	1.0804e-09	UP	major facilitator superfamily domain-containing protein 6-like
111032027	1486.2	888.742	156956	92336.7	0.76538	0.0097905	UP	transcriptional regulatory protein AlgP-like [ Myzus persicae (green peach aphid) ]
111039332	95.4532	57.2287	6793.97	3998.38	0.76484	1.1546e-09	UP	cytochrome b ascorbate-dependent protein 3-like
111037563	66.4052	39.7398	3880.02	2284.83	0.76398	3.3606e-09	UP	uncharacterized protein DDB_G0290685-like
111035106	7.95414	4.73573	1404.25	827.062	0.76373	0.014265	UP	uncharacterized LOC111035106
111038224	1.8402	1.10219	185.777	109.589	0.76147	0.015811	UP	uncharacterized LOC111038224——Protein Kinases, catalytic domain
111042019	41.5024	24.942	2789.34	1646.61	0.76043	1.5035e-07	UP	uncharacterized LOC111042019
111028389	10.3794	6.24789	1546.74	913.353	0.75998	0.019953	UP	uncharacterized LOC111028389——Trypsin-like serine protease
111040655	153.813	92.5836	9313.45	5500.34	0.7598	3.4353e-07	UP	farnesol dehydrogenase-like
111040409	32.8898	19.7649	2199.41	1299.87	0.75875	0.00019121	UP	putative uncharacterized protein DDB_G0271982
111040659	64.0028	38.5302	3953.42	2338.68	0.75741	7.7703e-09	UP	farnesol dehydrogenase-like
111031146	16.4141	9.8923	3799.18	2250.52	0.75543	6.504e-09	UP	probable multidrug resistance-associated protein lethal(2)03659
111031291	218.944	132.237	18536.1	10988.4	0.75435	4.3642e-10	UP	legumain-like
111038135	116.455	69.9873	11472.1	6807.5	0.75294	1.0828e-10	UP	uncharacterized LOC111038135——C-type lectin (CTL)/C-type lectin-like (CTLD) domain
111034030	337.49	203.623	24374.4	14475.8	0.75173	1.7572e-10	UP	uncharacterized protein DDB_G0287625-like
111043020	33.3575	20.206	2798.73	1664.36	0.7498	2.6908e-08	UP	uncharacterized LOC111043020
111027183	13.495	8.13652	1639.78	977.046	0.74701	6.4008e-08	UP	SPARC-related modular calcium-binding protein 2
111041958	52.6176	31.9221	5143.9	3067.61	0.74575	4.9697e-06	UP	sodium-coupled monocarboxylate transporter 1-like
111038103	2.22449	1.35912	325.22	194.447	0.74204	0.008953	UP	golgin subfamily A member 6-like protein 6
111042579	6.93194	4.24208	1606.3	962.786	0.73845	0.029043	UP	thaumatin-like protein 1
111033646	3.3563	2.03424	450.156	270.176	0.73653	0.00021282	UP	tyrosine-protein kinase receptor torso-like
111033129	18.4513	11.2657	4590.99	2757.42	0.73549	7.853e-09	UP	multidrug resistance-associated protein 1-like
111027904	19.4766	11.873	1115.67	670.4	0.73481	0.012024	UP	uncharacterized LOC111027904
111038883	43.2302	26.4288	5686.49	3418.38	0.73423	3.7157e-05	UP	modular serine protease-like
111034115	9.73015	5.97815	1136.85	684.807	0.73127	0.0015	UP	peroxidase-like
111035362	17.5297	10.719	2345.18	1414.06	0.72986	7.328e-08	UP	neuroendocrine convertase 1-like
111041247	432.684	265.324	18956.2	11455.9	0.72658	8.0093e-10	UP	uncharacterized LOC111041247
111030752	16.0499	9.90044	3115.64	1884.13	0.72563	8.8554e-08	UP	glucose dehydrogenase [FAD quinone]-like
111037185	28.9422	17.8158	1940.93	1173.85	0.72549	2.4891e-07	UP	3-hydroxyacyl-CoA dehydrogenase type-2-like
111037591	71.6631	44.1321	4789.38	2905.42	0.72109	1.011e-08	UP	uncharacterized LOC111037591
111029599	877.977	542.584	40815.7	24765.5	0.72079	0.00086479	UP	uncharacterized LOC111029599
111027788	79.7469	49.3326	3902.07	2368.49	0.72027	5.4216e-08	UP	gamma-glutamylcyclotransferase-like
111028321	40.8476	25.1665	14460.4	8781.3	0.71961	7.302e-07	UP	fatty acid synthase-like
111038345	14.3844	8.885	1054.55	640.855	0.71856	7.9544e-05	UP	twist-related protein-like
111028469	8.9009	5.47912	656.655	399.141	0.71823	5.1888e-05	UP	lipase 3-like
111029699	48.4721	30.0329	3662.38	2229.1	0.71632	6.3093e-08	UP	uncharacterized LOC111029699
111028376	10.9057	6.76986	2814.24	1716.11	0.7136	1.1402e-07	UP	uncharacterized LOC111028376——Trypsin-like serine protease
111037622	109.266	67.355	29809.8	18185.4	0.713	0.015698	UP	uncharacterized LOC111037622
111031723	44.6122	27.6803	2415.02	1473.84	0.71245	2.7403e-06	UP	cell wall integrity and stress response component 4-like
111035504	32.6999	20.2896	5304.97	3237.71	0.71237	1.4218e-08	UP	transmembrane protease serine 9-like
111038526	72.8746	45.3188	4512.48	2755.58	0.71157	6.0648e-08	UP	uncharacterized LOC111038526
111034748	80.273	49.8545	5128.26	3131.74	0.7115	2.1674e-08	UP	uncharacterized LOC111034748
111026523	42.4324	26.4449	1870.54	1143.8	0.70962	1.138e-06	UP	uncharacterized LOC111026523
111029291	28.8054	17.9861	3462.28	2119.4	0.70807	1.5669e-05	UP	battenin
111042066	7.48191	4.67646	673.504	412.407	0.70762	0.0010086	UP	transport and Golgi organization protein 2 homolog
111041681	148.112	92.5115	10226.2	6269.63	0.70581	1.2232e-08	UP	probable ATP-dependent RNA helicase ddx20
111038383	3.10409	1.93745	398.476	244.501	0.70465	0.0016754	UP	uncharacterized LOC111038383——smart00703；COG1835
111033845	3.66805	2.29133	226.08	138.813	0.70369	0.043418	UP	protein Fer3-like
111034603	6.97126	4.35059	1142.24	702.016	0.7023	8.0913e-06	UP	maltase 2-like
111028338	404.8	253.914	36599	22508.7	0.70132	1.9628e-05	UP	retinal dehydrogenase 1-like
111038348	24.889	15.6191	1148.93	707.512	0.69947	1.7973e-05	UP	uncharacterized LOC111038348
111031508	16.2962	10.2368	527.823	325.16	0.6989	0.00072792	UP	uncharacterized LOC111031508
111029616	2.06904	1.29422	184.055	113.57	0.69655	0.029571	UP	uncharacterized LOC111029616——N-terminal nucleophile (NTN-) hydrolase superfamily
111030941	292.63	184.254	14784.3	9146.59	0.69276	1.8038e-08	UP	uncharacterized LOC111030941
111037051	481.023	303.894	44142.4	27310.4	0.69271	0.0014104	UP	membrane-bound alkaline phosphatase-like
111039969	15.4899	9.70406	3174.82	1967.9	0.69002	5.2688e-07	UP	POU domain protein 2-like
111028600	527.828	332.734	33399.5	20714.4	0.6892	8.5497e-09	UP	uncharacterized LOC111028600
111031561	249.983	156.974	10934.8	6788.66	0.68773	0.0016364	UP	uncharacterized LOC111031561
111029756	289.638	183.284	23415.4	14543	0.68713	1.0287e-06	UP	glycerol-3-phosphate dehydrogenase [NAD(+)] cytoplasmic
111031105	409.425	258.762	24973.7	15524	0.68591	1.1302e-08	UP	uncharacterized LOC111031105
111026524	68.756	43.604	2603.69	1620.64	0.684	2.5424e-05	UP	uncharacterized LOC111026524
111032899	768.338	488.627	45599.2	28420.1	0.6821	2.5548e-08	UP	cathepsin B-like(Cathepsin B6)
111036891	32.9737	20.7799	2382.3	1484.97	0.68192	0.014239	UP	protein obstructor-E-like
111034023	8.67153	5.51107	545.56	340.153	0.68155	0.00081499	UP	uncharacterized LOC111034023
111029267	763.887	485.946	51482.1	32155.5	0.679	2.2885e-08	UP	vicilin-like seed storage protein At2g18540
111037613	5.62869	3.59958	478.029	299.416	0.67495	0.0019627	UP	facilitated trehalose transporter Tret1-like
111039168	68.5926	43.7368	6168.15	3865.97	0.67401	1.1273e-07	UP	uncharacterized LOC111039168——MFS_1; Major Facilitator Superfamily
111031336	358.22	228.876	21398.3	13447.8	0.67013	3.0581e-08	UP	uncharacterized LOC111031336
111034766	104.722	67.2726	11408.5	7182.71	0.66751	1.2336e-07	UP	maltase A1-like
111037545	12.1551	7.78372	702.677	442.527	0.6671	0.00028684	UP	bromodomain adjacent to zinc finger domain protein 2B-like
111030913	4.05165	2.59605	609.139	384.446	0.66399	0.00038832	UP	lutropin-choriogonadotropic hormone receptor-like
111034881	47.3202	30.4155	9029.7	5702.54	0.66307	1.0103e-07	UP	glutamyl aminopeptidase-like
111031423	334.146	214.291	44298.5	27987.8	0.66246	0.019885	UP	proteoglycan 4-like
111032890	97.2568	62.5027	9573.89	6052.02	0.66169	9.7553e-08	UP	cathepsin B-like cysteine proteinase 4
111038915	20.7246	13.3867	2367.08	1497.89	0.66017	9.9336e-05	UP	major facilitator superfamily domain-containing protein 6-like
111029901	57.6531	36.8955	6978.9	4418.39	0.65948	3.2099e-08	UP	broad-complex core protein-like
111035833	366.403	236.486	20115.9	12744.9	0.65842	1.1447e-07	UP	aquaporin AQPAe.a
111031688	699.702	451.791	46931.9	29803	0.65511	5.4539e-08	UP	neural/ectodermal development factor IMP-L2
111036562	152.064	98.5479	10281.3	6530.83	0.65468	2.2626e-05	UP	cathepsin B-like
111041912	18.5207	11.9888	1913.51	1216.68	0.65328	0.00010237	UP	uncharacterized LOC111041912——MFS; The Major Facilitator Superfamily
111034553	14.4885	9.37957	2391.97	1522.33	0.65192	3.3989e-06	UP	endoplasmic reticulum resident protein 44-like
111039772	14.7157	9.57813	1934.14	1231.97	0.65072	0.00025146	UP	paternally-expressed gene 3 protein-like
111031595	273.987	177.761	22615.9	14409.3	0.65034	1.0976e-07	UP	alcohol dehydrogenase [NADP(+)]-like
111039598	70.0571	45.4285	4266.91	2720.9	0.64911	7.3718e-07	UP	farnesol dehydrogenase-like
111029546	10.3231	6.71883	1002.87	640.243	0.64745	0.00014652	UP	UDP-glucuronosyltransferase 2C1-like
111039760	97.5323	63.0981	13404	8566.52	0.64589	3.4239e-08	UP	MFS-type transporter SLC18B1-like
111040672	36.0357	23.38	1355.52	866.552	0.64549	1.6734e-05	UP	uncharacterized LOC111040672
111035433	88.4954	57.6361	31267.5	19996	0.64495	1.1402e-07	UP	fatty acid synthase-like
111038240	67.5938	44.0787	6061.74	3883.95	0.64221	5.7703e-07	UP	uncharacterized LOC111038240——PKc_like; Protein Kinases, catalytic domain
111031501	217.61	141.827	19078.3	12229.6	0.64156	1.1115e-07	UP	tubulin beta chain-like
111031147	29.6333	19.3566	6868.25	4407.76	0.6399	4.3444e-07	UP	multidrug resistance-associated protein 4-like
111041982	30.8983	20.3097	1501.86	967.923	0.63378	4.984e-05	UP	dopamine N-acetyltransferase-like
111040971	40.4907	26.4418	8999.15	5800	0.63374	2.0071e-06	UP	myb-like protein X
111040918	8.20666	5.39877	645.099	416.559	0.631	0.0010086	UP	methyltransferase-like protein 17 mitochondrial
111030376	228.97	150.668	10681.5	6900.88	0.63026	0.020414	UP	uncharacterized LOC111030376
111037390	81.4576	53.6163	7937.89	5129.62	0.62991	8.1039e-07	UP	UDP-glucuronosyltransferase 2B15-like
Novel00292	28.1802	18.472	1854.36	1200.51	0.62727	0.0030778	UP	PREDICTED: uncharacterized protein LOC100161052 [Acyrthosiphon pisum]
111041246	21.119	13.9433	1769.04	1145.98	0.62639	0.0020052	UP	flexible cuticle protein 12-like
111040217	81.0346	53.7043	6133.99	3979.84	0.62411	1.735e-05	UP	Acetyltransferase (GNAT) domain
111030045	47.902	31.539	4491.98	2917.11	0.62281	1.2908e-06	UP	uncharacterized LOC111030045——smart00595；MADF; subfamily of SANT domain
111028407	20.3805	13.4027	4273.77	2777.97	0.62148	0.00017151	UP	uncharacterized LOC111028407——CPSase_L_D2; Carbamoyl-phosphate synthase L chain, ATP binding domain
111039573	61.8038	40.9279	3269.13	2126.36	0.62052	6.8448e-06	UP	farnesol dehydrogenase-like
111034737	58.6232	38.8445	3534.99	2299.31	0.6205	1.5466e-05	UP	ATPase inhibitor,mitochondrial
111036160	280.485	185.933	19854.8	12936.5	0.61804	5.2568e-07	UP	spidroin-2-like
111042686	20.472	13.5983	2368.98	1545.42	0.61627	1.4199e-05	UP	cytochrome c oxidase assembly protein COX15 homolog
111033724	54.5973	36.1795	2336.93	1527.14	0.61378	8.0126e-06	UP	uncharacterized LOC111033724
111035817	31.3592	20.9122	4910.68	3225.04	0.6066	1.8851e-06	UP	peroxidase-like
111034552	15.319	10.2074	1366.59	897.801	0.60612	5.9698e-05	UP	endoplasmic reticulum resident protein 44-like [ Myzus persicae (green peach aphid) ]
111035705	59.2903	39.7109	2849.7	1872.18	0.60609	1.5529e-05	UP	uncharacterized LOC111035705
111037567	9.06917	6.08773	419.909	276.376	0.60344	0.0099868	UP	pheromone-processing carboxypeptidase KEX1-like
111033018	14.2943	9.58435	1146.21	755.185	0.60197	0.00023634	UP	rRNA methyltransferase 3 mitochondrial
111029669	16.2924	10.8834	2392.87	1578.39	0.60029	7.9796e-06	UP	caM kinase-like vesicle-associated protein
111040293	33.4055	22.3618	6922.98	4572.23	0.5985	1.4984e-06	UP	protein nubbin-like
111029763	155.119	104.105	10577.7	6987.38	0.5982	1.872e-06	UP	glyoxylate reductase/hydroxypyruvate reductase-like
111038554	31.2562	21.0017	2102.1	1388.94	0.59785	2.5471e-05	UP	uncharacterized LOC111038554——Acetyltransf_10; Acetyltransferase (GNAT) domain
111028295	54.9555	36.9085	3056.13	2020.93	0.59669	1.0825e-05	UP	acyl-protein thioesterase 2-like
111036235	7.09211	4.75122	960.993	635.975	0.59556	0.00019768	UP	venom carboxylesterase-6-like
111037307	11.7193	7.89454	2024.22	1339.89	0.59525	3.8043e-05	UP	putative ATP-dependent RNA helicase DHX30
111033915	37.0587	24.8986	10742.2	7112.84	0.59479	9.904e-07	UP	uncharacterized LOC111033915——cd02947；cd02961；cl00388；cl26077；cl27119
111037158	34.1209	22.9988	6707.04	4447.61	0.59265	4.9693e-06	UP	uncharacterized LOC111037158——UDPGT; UDP-glucoronosyl and UDP-glucosyl transferase
111037353	28.2077	19.053	2718.99	1804.78	0.59124	2.2496e-05	UP	isoaspartyl peptidase/L-asparaginase
111042595	46.3116	31.2896	4782.32	3175.29	0.59082	8.1194e-06	UP	facilitated trehalose transporter Tret1-like
111042569	87.4119	59.2042	5806.07	3856.7	0.59019	0.0011172	UP	thaumatin-like protein 1
111033838	20.2961	13.749	692.379	459.918	0.59019	0.0025816	UP	esterase FE4-like
111041782	37.3788	25.1646	6343.62	4214.49	0.58995	7.609e-06	UP	open rectifier potassium channel protein 1
111033128	7.53559	5.10413	536.316	356.854	0.58775	0.0048579	UP	EF-hand domain-containing protein D2 homolog
111031503	32.0788	21.5923	4297	2860.9	0.58686	3.1682e-06	UP	protein mab-21-like
111029060	58.144	39.1896	14934.7	9952.84	0.58548	0.029368	UP	uncharacterized LOC111029060
111036093	451.294	307.464	26647.8	17828.4	0.57984	4.1076e-06	UP	glutathione S-transferase-like
111032396	68.3727	46.5726	5217.82	3492.86	0.57904	1.1017e-05	UP	pentatricopeptide repeat-containing protein 2 mitochondrial-like
111029088	8.36805	5.68381	670.709	449.526	0.57728	0.001415	UP	serine/threonine-protein kinase STE20-like
111031227	2.94897	2.01213	450.146	301.868	0.57648	0.010696	UP	mismatch repair endonuclease PMS2
111036581	15.4196	10.5012	1707.89	1146.1	0.57548	0.031641	UP	protein msta-like
111033840	157.376	107.539	10494.6	7046.18	0.57473	6.9639e-06	UP	lipase member H-A-like
111032583	185.775	126.647	14662.7	9849.31	0.57406	2.9464e-06	UP	acyl-CoA Delta(11) desaturase-like
111029610	27.127	18.5455	2605.91	1750.47	0.57404	7.7215e-05	UP	UDP-glucuronosyltransferase 2B2-like
111028375	10.2443	7.0089	2746.61	1846.53	0.57284	0.00018118	UP	uncharacterized LOC111028375——Tryp_SPc; Trypsin-like serine protease
111036103	56.5446	38.6174	8017.37	5392.11	0.57228	6.9639e-06	UP	protein windpipe
111030385	80.3705	55.01	6806.3	4580.3	0.57143	0.028698	UP	alpha-N-acetylgalactosaminidase-like
111033848	74.1648	50.7771	4280.9	2885.21	0.56924	1.7156e-05	UP	inactive pancreatic lipase-related protein 1-like
111033424	84.7896	58.098	11301.3	7647.02	0.56352	7.5187e-06	UP	solute carrier family 26 member 10-like
111037964	279.699	192.051	30534.5	20661.3	0.56351	3.2744e-06	UP	glucose-6-phosphate isomerase
111034793	69.1187	47.5968	4332.91	2934.77	0.56209	2.9995e-05	UP	molybdenum cofactor sulfurase-like
111029952	55.3607	38.0303	5209.16	3528.87	0.56185	1.1322e-05	UP	uncharacterized LOC111029952——MADF; subfamily of SANT domain；BESS; BESS motif
111038230	21.4921	14.8437	3842.14	2604.01	0.56118	5.0244e-05	UP	uncharacterized LOC111038230——PKc_like; Protein Kinases, catalytic domain
111036650	10.8328	7.45468	2183.08	1479.66	0.5611	6.5668e-05	UP	voltage-dependent calcium channel subunit alpha-2/delta-3
111027485	27.2634	18.7717	12984.8	8802.54	0.56083	6.7933e-06	UP	apolipophorins-like
111036805	58.8652	40.5359	6335.59	4295.91	0.56051	1.5365e-05	UP	sodium/hydrogen exchanger 9B2-like
111041231	37.4193	25.8204	4639.54	3146.25	0.56035	2.2242e-05	UP	fatty acyl-CoA hydrolase precursor medium chain
111038231	19.6736	13.6058	2878.45	1957.08	0.55659	6.7598e-05	UP	uncharacterized LOC111038231——PKc_like; Protein Kinases, catalytic domain
111039031	22.5607	15.5788	1872.4	1274.76	0.55467	0.00010665	UP	acetylcholine receptor subunit alpha-like 1
111036818	18.9662	13.1952	2460.81	1680.12	0.55057	0.027092	UP	beta-galactosidase-like
111030665	18.5452	12.8411	1380.4	942.62	0.55034	0.00036561	UP	hepatic triacylglycerol lipase-like
111031703	61.2685	42.5225	7359.38	5026.06	0.55015	1.7973e-05	UP	heterogeneous nuclear ribonucleoprotein Q
111029292	12.1721	8.44551	831.131	567.769	0.54977	0.002131	UP	uncharacterized LOC111029292
111041901	16.6996	11.5819	2008.78	1374.14	0.54779	9.3632e-05	UP	UDP-glucose 6-dehydrogenase
111032032	31.9925	22.2178	10946	7497.08	0.546	6.0949e-06	UP	uncharacterized LOC111032032——Hevein or type 1 chitin binding domain (ChtBD1) subfamily；Endonuclease_NS
111039222	5.06233	3.52342	1037.35	710.576	0.54585	0.0012696	UP	sodium/potassium/calcium exchanger 3-like
111039420	21.0139	14.5665	3168.59	2171.12	0.5454	3.2726e-05	UP	shootin-1
111034409	4.11839	2.8599	851.822	583.772	0.54515	0.0012768	UP	uncharacterized LOC111034409——Arginine methyltransferase-interacting protein, contains RING Zn-finger [Posttranslational modification, protein turnover, chaperones / Intracellular trafficking and secretion]
111033933	46.4806	32.3485	5282.96	3627.75	0.54227	5.1888e-05	UP	uncharacterized LOC111033933
111033512	39.8869	27.9195	4954.91	3404.97	0.54122	0.0056567	UP	fatty acyl-CoA reductase wat-like
111035605	4.10608	2.85068	1281.62	881.008	0.54075	0.00054091	UP	sal-like protein 3
111032291	49.1591	34.4606	6159.66	4236.25	0.54006	0.04203	UP	serine proteinase stubble-like
111031954	91.3419	64.1578	4316.83	2969.52	0.53974	0.0014898	UP	S-methyl-5'-thioadenosine phosphorylase-like
111036703	10.2803	7.14262	2022.35	1391.23	0.53966	0.000736	UP	segmentation polarity homeobox protein engrailed-like
111040277	120.267	84.1742	13585.6	9370.29	0.53591	1.9543e-05	UP	xylulose kinase
111028874	2967.3	2084	107039	73893.3	0.53462	2.1702e-05	UP	uncharacterized LOC111028874
111030179	531.923	373.547	86830.9	59971.4	0.53394	1.7552e-05	UP	aminopeptidase N-like
111038015	61.0458	42.7374	9565.72	6607.09	0.53386	1.5365e-05	UP	uncharacterized LOC111038015——PH; Pleckstrin homology domain
111036217	36.1068	25.3956	6442.54	4449.88	0.53386	0.00014834	UP	uncharacterized LOC111036217——WSC; WSC domain；Laminin G domain
111036291	21.5344	15.0077	5420.45	3745.85	0.53312	0.035586	UP	alpha-mannosidase 2
111033024	102.723	72.3085	10844.7	7497.55	0.53249	0.00032358	UP	mitochondrial 2-oxoglutarate/malate carrier protein
111029856	50.7223	35.5315	5015.27	3469.8	0.53147	2.5502e-05	UP	very-long-chain 3-oxoacyl-CoA reductase-like
111028323	12.4272	8.73391	1445.35	1000.51	0.53068	0.0044098	UP	sodium-independent sulfate anion transporter-like
111039220	395.45	278.691	30625.2	21202.2	0.5305	0.038774	UP	adhesive plaque matrix protein-like
111029143	485.109	341.154	58750.5	40679.4	0.5303	1.7156e-05	UP	NADP-dependent malic enzyme-like
111039611	55.9676	39.4583	4632.52	3208.49	0.5299	8.7852e-05	UP	probable phosphoserine aminotransferase
111036258	8.27906	5.79676	511.823	354.729	0.52893	0.0067798	UP	uncharacterized LOC111036258
111033916	4.15085	2.93627	574.127	398.411	0.52711	0.014808	UP	solute carrier family 15 member 2-like [ Myzus persicae (green peach aphid) ]
111030364	508.733	357.319	84163.1	58417	0.5268	0.0087996	UP	alpha alpha-trehalose-phosphate synthase [UDP-forming]-like
111028795	34.0348	23.9645	4750.99	3298.21	0.52655	5.6133e-05	UP	cationic amino acid transporter 2-like
111033122	8.97792	6.34049	964.781	670.513	0.52494	0.0027147	UP	uncharacterized LOC111033122
111034529	38.622	27.3265	703.159	489.745	0.52182	0.0082985	UP	orcokinin peptides-like
111029718	54.5725	38.6204	5084.8	3544.19	0.52074	0.012745	UP	UDP-glucuronosyltransferase 2B2-like
111038725	685.777	484.875	52288.7	36473.1	0.51966	0.0040495	UP	glycine-rich protein DOT1-like
111035063	137.328	97.4509	5707.14	3981.53	0.51945	0.00012788	UP	uncharacterized LOC111035063
111034140	20.2896	14.3672	2999.31	2093.19	0.51893	0.00019768	UP	desert hedgehog protein
111040515	303.771	216.206	35980.5	25131.4	0.51772	4.9595e-05	UP	60 kDa heat shock protein mitochondrial
111029931	17.1596	12.2038	1848.36	1291.44	0.51726	0.0010111	UP	glucose dehydrogenase [FAD quinone]-like
111031154	15.1917	10.8375	3435.26	2402.06	0.51615	0.00030203	UP	multidrug resistance-associated protein 4-like
111041715	23.9053	16.9883	3040.02	2127.23	0.51511	0.00017794	UP	ATP-dependent RNA helicase SUV3 homolog mitochondrial
111038022	7.4503	5.3112	665.373	465.845	0.51431	0.010599	UP	nuclear envelope integral membrane protein 1
111037302	16.8649	11.9771	1324.79	927.984	0.5136	0.0013458	UP	EF-hand calcium-binding domain-containing protein 4A-like
111039584	32.172	22.9022	3697.55	2592.1	0.51245	0.00010856	UP	retinol dehydrogenase 12-like
111028265	40.4074	28.9202	2370.01	1661.54	0.51237	0.0089691	UP	uncharacterized LOC111028265
111028343	14.1962	10.1086	790.68	554.389	0.51219	0.0042163	UP	electron transfer flavoprotein beta subunit lysine methyltransferase-like
111042919	8.47058	6.03659	3784.11	2656.33	0.51052	0.00014711	UP	centromere-associated protein E
111033333	6.07062	4.33168	969.24	680.554	0.51014	0.005386	UP	barH-like 2 homeobox protein
111030497	22.088	15.8085	2579.14	1811.58	0.50964	0.00056866	UP	esterase FE4-like
111031473	48.2544	34.4022	3300.83	2319.18	0.50922	0.00017906	UP	cathepsin B-like cysteine proteinase 4
111041759	194.149	139.405	12760	8966.59	0.509	0.025648	UP	cathepsin B-like cysteine proteinase 3
111038226	21.6393	15.3757	1889.71	1328.2	0.50869	0.00026848	UP	uncharacterized LOC111038226——PKc_like; Protein Kinases, catalytic domain
111028996	144.333	103.413	8126.78	5713.69	0.50826	0.00016481	UP	omega-amidase NIT2-like
111034836	27.1741	19.3233	8534.37	6002.76	0.50766	7.7012e-05	UP	uncharacterized LOC111034836——Calcium-binding EGF-like domain；Delta serrate ligand；N terminus of Notch ligand
111041191	16.7578	11.9778	916.174	645.386	0.50546	0.0039277	UP	uncharacterized LOC111041191——ADP_ribosyl; ADP_ribosylating enzymes catalyze the transfer of ADP_ribose from NAD+ to substrates
111030964	8.68349	6.23175	564.146	397.414	0.50543	0.021026	UP	cyclin-dependent kinase 13-like
111037915	12.0316	8.61996	2388.22	1682.6	0.50524	0.00077572	UP	linear gramicidin synthase subunit D-like
111031103	10.8858	7.80921	1224.91	863.584	0.50426	0.0095817	UP	ecdysone 20-monooxygenase-like
111035432	276.165	198.434	115871	81828.5	0.50185	6.6173e-05	UP	fatty acid synthase-like
111038172	11.9075	8.58592	685.815	485.157	0.49937	0.019976	UP	ribonuclease P protein subunit p29
111032213	29.2789	21.0818	1942.3	1374.08	0.4993	0.0012766	UP	homocysteine S-methyltransferase-like
111037182	69.81	50.0724	5513.05	3902.42	0.49848	0.00012182	UP	mitochondrial import receptor subunit TOM20 homolog
111042657	115.183	82.7629	9781.46	6925.41	0.49815	9.0088e-05	UP	uncharacterized LOC111042657——NUC; DNA/RNA non-specific endonucleas
111035854	15.8322	11.4288	1347.52	954.346	0.49772	0.0030008	UP	uncharacterized LOC111035854
111040910	62.852	45.398	4087.44	2894.88	0.4977	0.00060705	UP	spermidine/spermine N(1)-acetyltransferase-like protein 1
111034759	15.2945	11.026	934.772	662.349	0.49702	0.005386	UP	vascular endothelial growth factor A-like
111037841	16.5115	11.9471	1486.61	1053.45	0.4969	0.0028614	UP	venom protease-like
111029213	12.1236	8.76146	824.965	584.691	0.49666	0.010424	UP	transcription termination factor 4, mitochondrial [ Myzus persicae (green peach aphid) ]
111038007	34.6169	24.748	5432.46	3851.84	0.49606	0.0043012	UP	optomotor-blind protein-like
111040599	395.233	284.361	28546.4	20261.6	0.49456	5.751e-05	UP	lipid storage droplets surface-binding protein 1
111031189	57.9431	41.7444	6202.98	4403.02	0.49447	0.00016823	UP	uncharacterized LOC111031189——SCP-like extracellular protein domain, golgi-associated plant pathogenesis related protein (GAPR)-like sub-family
111033418	254.466	184.193	11489.6	8170.98	0.49175	0.00016543	UP	uncharacterized LOC111033418
111043138	22.3864	16.222	3441.11	2453.81	0.48785	0.00050184	UP	protein smoothened
111039337	94.3872	68.241	11004.4	7851.26	0.48709	0.0001043	UP	uncharacterized LOC111039337
111042915	10.2071	7.41554	1029.13	734.814	0.48598	0.0058309	UP	arrestin domain-containing protein 3-like
111030973	50.0953	36.4916	2350.18	1679.34	0.48488	0.0016109	UP	39S ribosomal protein L21 mitochondrial
111036434	13.4567	9.77179	2095.91	1500.12	0.4825	0.00121	UP	sugar transporter ERD6-like 6
111032497	65.6876	48.075	2712.38	1943.52	0.48089	0.043537	UP	uncharacterized LOC111032497
111032237	27.6756	20.1778	3902.3	2797.95	0.47995	0.028627	UP	uncharacterized LOC111032237
111031722	84.7767	61.7898	5575.65	4007.98	0.47626	0.00029148	UP	pollen-specific leucine-rich repeat extensin-like protein 2
111027328	86.5629	63.256	6991.54	5026.28	0.47612	0.00037804	UP	solute carrier family 25 member 35-like
111031749	18.7757	13.7528	1931.25	1388.52	0.47599	0.0031362	UP	solute carrier family 23 member 2
111028953	17.4354	12.779	1168.24	840.234	0.47548	0.0084169	UP	putative hydroxypyruvate isomerase
111036612	30.2264	22.0776	3634.43	2614.12	0.47541	0.00065854	UP	E3 ubiquitin-protein ligase AMFR-like
111033548	36.2324	26.3351	6723.45	4838.72	0.47458	0.0024594	UP	uncharacterized LOC111033548——p450; Cytochrome P450
111030485	5.22063	3.81558	590.904	425.963	0.4722	0.020177	UP	uncharacterized LOC111030485——Costars
111030915	13.7707	10.0516	2047.1	1476.56	0.47135	0.00096196	UP	mediator of RNA polymerase II
111037995	49.8064	36.5917	4668.83	3367.64	0.47132	0.00080443	UP	myrosinase 1-like
111035341	23.6542	17.3085	1532.63	1105.68	0.47108	0.0028025	UP	extensin-like
111035008	7.809	5.73035	991.271	715.795	0.46973	0.0082961	UP	leucine-rich repeat and immunoglobulin-like domain-containing nogo receptor-interacting protein 3
111033549	15.7211	11.5063	2606.5	1884.44	0.46797	0.0018006	UP	probable cytochrome P450 6a14
111033547	10.8818	7.9781	1883.57	1362.37	0.46735	0.0020922	UP	uncharacterized LOC111033547——p450; Cytochrome P450
111041330	18.5646	13.648	759.928	549.797	0.46696	0.013854	UP	inosine triphosphate pyrophosphatase
111037835	27.8176	20.4514	2426.36	1755.5	0.46691	0.0016155	UP	vesicular glutamate transporter 1-like
111027270	36.5774	26.8569	3292.52	2384.21	0.46568	0.00070204	UP	class E basic helix-loop-helix protein 40-like
111040388	7.0065	5.15896	966.802	700.507	0.46482	0.0091711	UP	glycerate kinase
111033972	37.8996	27.8686	4117.54	2984.31	0.46438	0.00059991	UP	FK506-binding protein 5-like
111034174	83.521	61.4253	8588.94	6225.15	0.46437	0.00042003	UP	putative inorganic phosphate cotransporter
111035119	10.9045	7.99333	1046.48	758.51	0.4643	0.020473	UP	protein glass-like
111037219	86.3696	63.6035	11220.2	8137.44	0.46345	0.00035555	UP	tryptase-like
111031960	17.9016	13.2467	1512.12	1097.79	0.46197	0.0057251	UP	uncharacterized LOC111031960
111039948	8.73222	6.45705	803.117	583.39	0.46115	0.024215	UP	venom protease-like
111033419	196.841	145.738	9301.91	6762.64	0.45994	0.0012725	UP	uncharacterized LOC111033419
111028330	60.0104	44.4682	7485.11	5443.6	0.45946	0.00084831	UP	aldehyde dehydrogenase mitochondrial-like
111034204	107.402	79.4467	17455.9	12695.4	0.45941	0.00044489	UP	aminopeptidase N-like
111034921	23.5048	17.3799	888.195	646.032	0.45927	0.017778	UP	nuclear cap-binding protein subunit 2-like
111028466	13.4626	10.0154	777.191	565.835	0.45789	0.031646	UP	protein FAM151B
111029419	44.7743	33.0671	5054.61	3684.85	0.45599	0.00063159	UP	facilitated trehalose transporter Tret1-like
111030243	16.0158	11.8534	3458.89	2521.58	0.45598	0.0012436	UP	mitochondrial ornithine transporter 1-like
111040201	31.7874	23.4861	3520.34	2566.55	0.45588	0.00075361	UP	UDP-glucuronosyltransferase 2C1-like
111034810	28.742	21.337	3464.2	2526.35	0.45546	0.0016852	UP	alkaline phosphatase-like
111042597	5.44693	4.03395	577.711	421.561	0.45461	0.033803	UP	facilitated trehalose transporter Tret1-like
111039806	19.3629	14.3517	1009.21	736.483	0.4545	0.013358	UP	probable enoyl-CoA hydratase mitochondrial
111036865	74.4391	55.1923	10873.3	7937.28	0.45408	0.00054871	UP	leucine-rich repeat-containing protein 55-like
111032420	42.5333	31.6592	3253.9	2378.94	0.45185	0.0024166	UP	D-aspartate oxidase
Novel00367	3.4869	2.59065	1559.06	1139.9	0.45177	0.0047577	UP	PREDICTED: DNA-dependent protein kinase catalytic subunit-like [Acyrthosiphon pisum]
111041174	100.983	74.7165	12451.4	9106.72	0.4513	0.00026529	UP	lipase 3-like
111031704	223.79	166.48	32020.7	23423.9	0.45102	0.00045767	UP	stress-70 protein mitochondrial
111039467	21.6265	16.0787	2659.19	1945.52	0.45083	0.00207	UP	nitric oxide-associated protein 1
111038885	8.67126	6.4621	2103.39	1539.27	0.45047	0.0045523	UP	uncharacterized LOC111038885—— HEAT repeat [structural motif]；Condensin II non structural maintenance of chromosomes subunit
111031237	31.6736	23.6385	1606.38	1176.28	0.44958	0.0079794	UP	N-acetyltransferase 6-like
111040058	21.0324	15.5813	2897.33	2125.21	0.44712	0.013703	UP	uncharacterized LOC111040058——PDZ domain found in a variety of Eumetazoan signaling molecules, often in tandem arrangements
111036302	9.80095	7.29365	1102.46	809.023	0.44647	0.0088989	UP	tachykinin-like peptides receptor 99D
111029705	21.4253	16.0114	1425.53	1046.28	0.44622	0.010859	UP	thymidylate synthase
111043011	79.5012	59.252	9720.54	7134.96	0.44613	0.00062331	UP	glucose dehydrogenase [FAD quinone]-like
111028479	17.144	12.8217	3508.31	2575.53	0.44591	0.0029601	UP	uncharacterized LOC111028479——egt; ecdysteroid UDP-glucosyltransferase; Provisional
111033023	102.61	76.2208	17643.3	12959.7	0.44509	0.00019907	UP	polypyrimidine tract-binding protein 2
111031665	74.4248	55.5579	5175.48	3803.42	0.44439	0.001367	UP	ras-related protein Rab-23
111034096	10.1221	7.53351	823.057	604.938	0.44421	0.014025	UP	esterase FE4-like
111037243	61.8052	46.4273	4394.42	3232.52	0.44301	0.036191	UP	farnesol dehydrogenase-like
111033006	34.6346	25.7706	4866.18	3581.91	0.44206	0.027754	UP	uncharacterized LOC111033006——RecF/RecN/SMC N terminal domain
111032468	14.4176	10.8001	1995.99	1470.12	0.44117	0.0039766	UP	interference hedgehog-like
111032026	8.17888	6.13324	1545.94	1139.31	0.44033	0.0073436	UP	putative uncharacterized protein DDB_G0277255
111027157	86.6265	64.4941	12085.3	8906.93	0.44025	0.00041916	UP	protein bowel-like
Novel00293	26.1023	19.5664	1122.99	827.963	0.43971	0.012973	UP	--
111034084	8.69509	6.52337	909.906	670.891	0.43964	0.022127	UP	methionine--tRNA ligase mitochondrial
111036299	238.165	179.398	7166.94	5286.41	0.43907	0.015628	UP	uncharacterized LOC111036299
111038408	38.4129	28.7856	2154.03	1589.27	0.43868	0.0040404	UP	uncharacterized LOC111038408
111032925	12.055	9.03208	692.36	511.001	0.4382	0.032182	UP	receptor expression-enhancing protein 5-like
111031994	419.044	314.068	25035.8	18479.2	0.43809	0.00058401	UP	spermidine synthase-like
111037451	15.1016	11.2893	2446.63	1808.04	0.43637	0.0016058	UP	polypeptide N-acetylgalactosaminyltransferase 13-like
111031993	28.4054	21.3188	2133.73	1577.26	0.43596	0.0035539	UP	sorting and assembly machinery component 50 homolog B-like
111035269	36.4803	27.4362	5579.92	4125.65	0.43562	0.00207	UP	radical S-adenosyl methionine domain-containing protein 2-like
111042933	32.6837	24.5828	5286.66	3913.4	0.43393	0.043635	UP	ATP-binding cassette sub-family G member 4-like
111034286	26.028	19.6048	921.191	682.133	0.43345	0.019388	UP	transmembrane protein 242
111039335	9.83506	7.42153	1061.77	786.33	0.43326	0.018577	UP	T-complex protein 1 subunit gamma-like
111039775	7.53936	5.69385	744.263	551.348	0.43285	0.036431	UP	mitochondrial chaperone BCS1-like
111032182	15.7314	11.851	1232.48	913.134	0.43267	0.013855	UP	lysozyme 1-like
111034671	44.5851	33.6445	2794.03	2071.07	0.43197	0.0044705	UP	serine/threonine-protein phosphatase CPPED1-like
111028229	42.0169	31.6271	2108.44	1563.65	0.43126	0.034646	UP	uncharacterized LOC111028229
111027222	21.3588	16.121	4330.03	3211.67	0.43105	0.002716	UP	serine-aspartate repeat-containing protein F-like
111039484	235.621	177.413	18274.5	13565.2	0.42992	0.0009244	UP	carbonyl reductase [NADPH] 1-like
111027337	9.31445	7.03572	618.099	458.89	0.42969	0.049584	UP	uncharacterized LOC111027337
111033821	9.57388	7.23043	3103.29	2306.23	0.42827	0.0035923	UP	putative leucine-rich repeat-containing protein DDB_G0290503
111031542	14.9426	11.2513	2561.34	1903.76	0.42805	0.045597	UP	uncharacterized LOC111031542——Sugar_tr; Sugar (and other) transporter
111036953	46.2149	34.9165	4587.75	3410.38	0.42785	0.0021974	UP	sodium/hydrogen exchanger 9B2-like
111030124	336.517	254.2	28270.1	21027.7	0.42698	0.038088	UP	tubulin beta chain-like
111039002	16.2543	12.2631	1445.24	1075.15	0.42677	0.0082119	UP	farnesyl pyrophosphate synthase-like
111029859	48.5532	36.5731	10814.3	8064.01	0.42337	0.038381	UP	very-long-chain 3-oxoacyl-CoA reductase-like
111036698	16.0493	12.0904	1522.91	1136.06	0.42278	0.004693	UP	homeobox protein engrailed-2-like
111031714	39.2211	29.714	3945.43	2944.16	0.42233	0.0030008	UP	uncharacterized LOC111031714——BTB; Broad-Complex, Tramtrack and Bric a brac；BACK; BTB And C-terminal Kelch；TLD
111037611	208.455	158.179	10340.8	7717.34	0.42216	0.0019605	UP	adenylate kinase isoenzyme 1
111033697	11.5321	8.71805	1207.75	901.536	0.42186	0.010764	UP	uncharacterized LOC111033697——F-box-like
111040940	7.56896	5.75566	2150.11	1606.75	0.42026	0.0098238	UP	ras GTPase-activating-like protein IQGAP1
111037757	10.2389	7.76406	2401	1794.53	0.42003	0.0040404	UP	multidrug resistance protein 1-like
111040597	58.579	44.5563	6555.81	4901.73	0.41948	0.0026756	UP	ATPase family AAA domain-containing protein 3
111027160	11.747	8.9571	1256.63	939.728	0.41924	0.022735	UP	tRNA-dihydrouridine(47) synthase [NAD(P)(+)]-like
111038491	38.9829	29.6655	4342.41	3248.59	0.41868	0.0034898	UP	uncharacterized LOC111038491
111042201	172.958	131.091	29953.6	22428.7	0.41738	0.00095849	UP	facilitated trehalose transporter Tret1-2 homolog
111029105	32.4785	24.7481	2974.35	2228.88	0.41626	0.010165	UP	facilitated trehalose transporter Tret1-2 homolog
111033127	26.7931	20.4231	1413.8	1060.52	0.4148	0.018217	UP	uncharacterized LOC111033127
111033470	474.433	361.173	45269.5	33960.2	0.4147	0.0014104	UP	facilitated trehalose transporter Tret1-like
111031809	83.043	63.176	5574.16	4189.8	0.41187	0.014779	UP	uncharacterized LOC111031809——DUF4786; Domain of unknown function (DUF4786)
111028225	58.0464	44.2755	5512.88	4143.88	0.41182	0.003111	UP	uncharacterized LOC111028225
111037032	12.901	9.89183	1554.34	1168.66	0.41145	0.018755	UP	double-strand break repair protein MRE11
111040613	38.6401	29.3891	5893.36	4434.1	0.41045	0.0020483	UP	ski oncogene
111042943	13.7852	10.5407	4835.37	3641.19	0.40921	0.0032921	UP	NFX1-type zinc finger-containing protein 1-like [ Myzus persicae (green peach aphid) ]
111037328	234.135	178.932	14436.1	10880.5	0.40793	0.0016392	UP	cathepsin B-like cysteine proteinase 3
111038715	55.0727	42.0662	12491.9	9416.3	0.40777	0.0014487	UP	uncharacterized LOC111038715——Cadherin_repeat; Cadherin tandem repeat domain
111042622	30.9113	23.6326	5076.5	3828.37	0.4071	0.0028282	UP	sodium/nucleoside cotransporter 2-like
111027396	37.2409	28.3805	5167.66	3899.15	0.40635	0.0047589	UP	uncharacterized LOC111027396——Beta_helix; Right handed beta helix region
111032635	17.6726	13.5029	3344.92	2524.85	0.40578	0.0036247	UP	putative
111034941	13.5914	10.4327	1486.88	1122.5	0.40558	0.015295	UP	uncharacterized LOC111034941
111029127	19.2938	14.7756	1186.65	895.923	0.40545	0.022391	UP	uncharacterized LOC111029127
111033607	236.612	180.955	23362.5	17640.2	0.40533	0.0010212	UP	innexin inx3
111037223	95.0814	72.9272	9610.35	7258.85	0.40485	0.0090645	UP	tryptase beta-2-like
111030599	41.1008	31.582	2222.94	1679.3	0.40461	0.011416	UP	uncharacterized LOC111030599
111028790	35.7387	27.2874	9394.35	7099.32	0.40411	0.022694	UP	protein sax-3-like
111036690	25.8809	19.8891	3490.69	2639.37	0.40332	0.0051801	UP	polyribonucleotide nucleotidyltransferase 1 mitochondrial
111034426	43.658	33.5373	10155.8	7682.77	0.40261	0.006775	UP	leucine-rich PPR motif-containing protein mitochondrial
111032987	19.7704	15.1616	4464.12	3378.2	0.40212	0.0033949	UP	uncharacterized LOC111032987——PH-like; Pleckstrin homology-like domain；Atrophin-1; Atrophin-1 family
111033725	355.537	273.659	24065	18214.9	0.40182	0.0030488	UP	sorbitol dehydrogenase-like
111031559	64.367	49.4089	9911.94	7506.75	0.40098	0.001879	UP	serine proteinase stubble-like
111029561	280.225	215.652	24705.6	18711.9	0.40088	0.0025126	UP	adenosylhomocysteinase
111041128	63.8865	49.1641	8145.61	6171.4	0.40042	0.00387	UP	serine/threonine-protein kinase polo
111039239	71.2579	54.7509	6718.08	5095.34	0.39887	0.0027307	UP	sodium/hydrogen exchanger 9B2-like
111032689	16.4792	12.7126	2168.81	1645.73	0.39818	0.012737	UP	D-2-hydroxyglutarate dehydrogenase mitochondrial-like
111037753	36.3601	28.0257	5419.26	4113.01	0.3979	0.01188	UP	serine protease persephone-like
111036231	12.0325	9.28095	3535.18	2683.38	0.39773	0.0075364	UP	citron Rho-interacting kinase-like
111038229	10.3187	7.97599	1285.34	975.912	0.39733	0.029043	UP	uncharacterized LOC111038229——PKc_like; Protein Kinases, catalytic domain
111026186	16.6983	12.8668	3662.32	2780.94	0.39719	0.0059612	UP	adenylate cyclase type 5
111033668	80.8467	62.5698	8692.93	6600.94	0.39717	0.028764	UP	asparagine synthetase [glutamine-hydrolyzing]
111036376	8.9949	6.96162	1109.83	843.013	0.39671	0.033401	UP	uncharacterized LOC111036376——FAST_1; FAST kinase-like protein, subdomain 1
111028284	192.225	147.885	18609.9	14138.7	0.39642	0.0018775	UP	protein ENL-like
111037861	23.7978	18.3976	1631.5	1239.66	0.39625	0.018755	UP	presenilins-associated rhomboid-like protein mitochondrial
111029405	134.61	104.221	7036.24	5347.04	0.39606	0.0063015	UP	complement component 1 Q subcomponent-binding protein mitochondrial
111041655	74.8038	57.9205	4439.23	3373.54	0.39605	0.0086343	UP	mitochondrial intermembrane space import and assembly protein 40-B
111037034	123.097	95.2633	4229.24	3215.45	0.39538	0.0079794	UP	uncharacterized LOC111037034
111042532	21.2121	16.3937	3069.43	2337.47	0.39302	0.0075985	UP	calpain-7-like
111041256	254.598	197.84	16395.7	12487.5	0.39284	0.027917	UP	probable 1-Cys peroxiredoxin
111032132	52.0406	40.1509	5628.62	4288.35	0.39236	0.0040231	UP	cationic amino acid transporter 2
111034539	46.2393	35.85	3658.35	2787.33	0.39231	0.010146	UP	28S ribosomal protein S31 mitochondrial
111029148	174.587	135.555	12777.8	9741.6	0.39141	0.011409	UP	cystathionine gamma-lyase-like
111029797	59.556	46.0116	4806.93	3664.98	0.39131	0.004576	UP	putative GTP-binding protein 6
111040807	43.4055	33.6181	6238.57	4756.78	0.39123	0.0049494	UP	cationic amino acid transporter 2-like
111042825	16.4054	12.6972	1846.32	1408.22	0.39078	0.016216	UP	putative sodium-dependent multivitamin transporter
111028390	17.6363	13.6669	2918.38	2230.07	0.38808	0.0081149	UP	tRNA dimethylallyltransferase mitochondrial
111041120	23.1543	18.0224	1109.67	848.416	0.38729	0.036741	UP	40S ribosomal protein S3-like
111033532	28.7074	22.2439	2050.39	1567.92	0.38705	0.014265	UP	vegetative cell wall protein gp1-like
111030207	3.85654	2.98949	893.325	683.196	0.38689	0.032776	UP	uncharacterized LOC111030207——Endonuclease_7; Recombination endonuclease VII；Endonuclease_7; Recombination endonuclease VII
111037635	46.1548	35.8061	6503.55	4975.69	0.38633	0.0040543	UP	uncharacterized LOC111037635——zf-B_box; B-box zinc finger；cyclophilin-type peptidylprolyl cis- trans isomerases；RING_Ubox
111041218	24.8709	19.3679	2255.85	1726.33	0.38596	0.017069	UP	senecionine N-oxygenase-like
111040911	40.377	31.314	5384.38	4121.34	0.38567	0.0043084	UP	neprilysin-2-like
111036997	14.1646	10.9921	1993.18	1525.85	0.38546	0.021644	UP	calcium release-activated calcium channel protein 1-like
111026323	32.513	25.4082	1481.86	1136.53	0.38277	0.032585	UP	protein FAM136A-like
111035051	22.1393	17.2486	2026.38	1554.44	0.38251	0.019011	UP	elongation of very long chain fatty acids protein AAEL008004-like
111038291	278.502	217.08	20377.5	15634.4	0.38226	0.0051777	UP	uncharacterized LOC111038291
111040022	71.6597	55.7546	9079.86	6969.01	0.38172	0.0044448	UP	synaptic vesicle glycoprotein 2C-like
111040166	48.8344	38.0024	4283.05	3290.43	0.38036	0.0064152	UP	Y+L amino acid transporter 2
111030140	8.01564	6.23648	1029.57	790.977	0.38034	0.029639	UP	facilitated trehalose transporter Tret1-like
111030175	15.8736	12.414	3073.01	2361.01	0.38025	0.01674	UP	chromosome-associated kinesin KIF4
111028758	11.3768	8.88647	1009.97	775.971	0.38024	0.045083	UP	synaptic vesicle membrane protein VAT-1 homolog
111039628	13.4144	10.485	961.073	738.717	0.37962	0.041384	UP	required for meiotic nuclear division protein 1 homolog
111030459	40.3939	31.3646	6594.15	5068.66	0.37958	0.0056412	UP	homeobox protein caupolican-like
111042453	6.81086	5.32667	976.838	751.26	0.37881	0.04447	UP	uncharacterized LOC111042453——LDLa; Low-density lipoprotein receptor domain class A；Trypsin-like serine protease；
111035021	54.9473	42.7307	25079.5	19297.8	0.37807	0.004375	UP	neurogenic locus Notch protein
111042681	843.571	659.633	84607.5	65117.2	0.37775	0.0047319	UP	fructose-bisphosphate aldolase
111032849	114.394	89.4735	11918.6	9176.4	0.37722	0.006858	UP	probable protein phosphatase 2C 6
111032585	50.169	39.2313	5077.99	3910.72	0.37682	0.0083809	UP	28S ribosomal protein S27 mitochondrial
111038518	37.6918	29.4895	1647.82	1270.55	0.37511	0.020724	UP	uncharacterized LOC111038518——DUF4748; Domain of unknown function (DUF4748)
111028766	310.148	242.928	60703.3	46808.8	0.375	0.0047319	UP	uncharacterized LOC111028766
111039103	88.3157	69.3494	6317.9	4877.21	0.37339	0.011171	UP	alpha-tubulin N-acetyltransferase 1-like
111029481	39.9561	31.3063	3158.71	2438.56	0.37331	0.010935	UP	39S ribosomal protein L37 mitochondrial
111029658	200.397	157.115	12786.1	9871.21	0.37328	0.0075121	UP	high mobility group protein I-like
111038003	18.6118	14.5621	1295.16	1000.2	0.37283	0.026104	UP	torso-like protein
111038499	5.3341	4.18026	1122.33	867.485	0.37159	0.034046	UP	NF-kappa-B inhibitor cactus-like
111042188	35.0853	27.5825	2538.03	1963.19	0.37051	0.018383	UP	50S ribosomal protein L1 chloroplastic
111035881	23.3412	18.3655	2789.76	2158.12	0.37037	0.019494	UP	SH3 domain-containing protein Dlish
111034176	17.2072	13.4813	3389.42	2626.27	0.36802	0.0083172	UP	ankyrin repeat and fibronectin type-III domain-containing protein 1-like
111039542	64.7948	50.8354	3512.92	2722.71	0.36763	0.021755	UP	uncharacterized LOC111039542
111033844	20.6506	16.2487	1971.92	1529.14	0.36688	0.024215	UP	pancreatic lipase-related protein 2-like
111033257	40.4683	31.9597	3082.62	2391.9	0.366	0.019453	UP	39S ribosomal protein L38 mitochondrial
111032895	18.286	14.4473	2914.88	2264.09	0.36451	0.021171	UP	WD repeat-containing protein 3-like
111036761	46.4214	36.8075	2129.28	1654.93	0.36359	0.043417	UP	uncharacterized LOC111036761——Chitin_bind_4; Insect cuticle protein
111033879	15.7706	12.407	5991.64	4658.44	0.36311	0.0076419	UP	protein sidekick
111036672	49.4096	39.1483	1800.13	1400.05	0.36262	0.044377	UP	phospholipid phosphatase 6
111033673	9.83505	7.78814	1639.98	1276.98	0.36094	0.038194	UP	ras-related GTP-binding protein A
111026316	8.14472	6.45415	2782.59	2168.31	0.35985	0.02622	UP	protein abnormal spindle-like
111036653	41.3512	32.7028	2111.49	1645.39	0.35983	0.024775	UP	ATP-dependent Clp protease proteolytic subunit
111038005	7.18961	5.70279	1950.07	1519.63	0.35981	0.036191	UP	cleavage and polyadenylation specificity factor subunit 1
111036538	29.6937	23.4554	3682.25	2869.67	0.3597	0.01322	UP	MOXD1 homolog 1-like
111034250	9.54131	7.55639	3169.76	2472.11	0.35863	0.018652	UP	anaphase-promoting complex subunit 1
111032327	94.0723	74.796	4981.27	3888.11	0.35744	0.025756	UP	uncharacterized LOC111032327
111029159	12.5102	9.95103	2174.45	1698.35	0.35652	0.038088	UP	solute carrier family 22 member 5-like
111041072	13.0109	10.2734	1930.19	1507.87	0.35623	0.027015	UP	muscle segmentation homeobox-like
111042284	32.9765	26.1899	3661.57	2865.24	0.35381	0.019581	UP	gamma-glutamyltranspeptidase 1-like
111033782	51.4821	40.8241	4468.9	3498.11	0.35334	0.010305	UP	cytochrome P450 4C1-like
111039124	41.7839	33.1909	4497.15	3520.63	0.35318	0.015766	UP	M-phase inducer phosphatase 3-like
111033515	22.0057	17.5552	2002.13	1567.67	0.35292	0.041016	UP	fatty acyl-CoA reductase wat-like
111034599	6.01591	4.77745	1501.36	1175.64	0.35282	0.047212	UP	protein Teyrha-meyrha-like
111038555	16.6987	13.2881	1874.99	1468.41	0.35262	0.033821	UP	UPF0691 protein C9orf116 homolog
111029265	97.3604	77.4377	4991.91	3910.47	0.35225	0.016239	UP	anamorsin homolog
111040229	58.6471	46.752	6677.04	5232.01	0.35184	0.019024	UP	mitochondrial import receptor subunit TOM70-like
111034945	37.6783	29.8917	9985.73	7826.15	0.35157	0.0068275	UP	cytokine receptor-like
111031398	33.6161	26.7857	5295.62	4150.56	0.35149	0.020514	UP	sialin-like
111029723	22.5131	17.9601	3666.99	2875.91	0.35058	0.030894	UP	ribonucleoside-diphosphate reductase large subunit-like
111034227	131.818	104.764	12234.3	9597.79	0.35016	0.009087	UP	glutaryl-CoA dehydrogenase mitochondrial
111035667	47.2636	37.745	8952.96	7029.84	0.34887	0.015865	UP	uncharacterized LOC111035667
111032073	33.4237	26.6284	4541.08	3568.28	0.34781	0.014981	UP	elongation factor G mitochondrial
111028728	50.5621	40.3505	2308.9	1814.7	0.34747	0.037767	UP	protein pinocchio
111026907	12.7732	10.1655	4093.33	3217.22	0.34746	0.012572	UP	rho guanine nucleotide exchange factor 17
111027502	45.914	36.4647	14782	11619.4	0.34731	0.0097811	UP	protein Shroom
111030139	34.9029	27.8242	4777.46	3756.33	0.34692	0.014825	UP	uncharacterized LOC111030139——XK-related; XK-related protein
111028226	12.1072	9.61989	1058.67	832.451	0.34681	0.048706	UP	enhancer of split mgamma protein-like
111032644	77.1849	61.8706	4157.39	3269.56	0.34658	0.032465	UP	transmembrane protein 14C
111032233	43.1887	34.6048	4575.87	3604.52	0.34424	0.03051	UP	proclotting enzyme-like
111033912	54.7915	43.8921	8117.46	6394.47	0.3442	0.018757	UP	uncharacterized LOC111033912——SERine Proteinase INhibitors
111038121	29.2286	23.4562	4611.05	3636.27	0.34264	0.033562	UP	DNA replication licensing factor MCM4
111031782	31.8969	25.4701	3184.56	2511.82	0.34236	0.024967	UP	forkhead box protein A2-like
111040355	44.3703	35.5123	3518.03	2775.97	0.34177	0.020496	UP	glucosamine-6-phosphate isomerase
111031528	93.909	75.0623	17952.2	14172.7	0.34105	0.016875	UP	glucose dehydrogenase [FAD quinone]
111042212	94.7934	75.8393	10402.9	8215.81	0.34051	0.010768	UP	facilitated trehalose transporter Tret1-like
111028999	45.9927	36.8895	5970.1	4715.09	0.34047	0.020571	UP	GTPase-activating protein BEM2/IPL2
111032283	16.4253	13.1511	2013	1590.24	0.3401	0.031701	UP	nuclear pore complex protein Nup88
111038430	61.8442	49.5303	8788.17	6944.62	0.33967	0.014397	UP	kinesin-like protein KIF2A
111041444	43.5268	34.8819	2486.56	1965.77	0.33906	0.030782	UP	mitochondrial assembly of ribosomal large subunit protein 1
111032582	104.617	83.9785	6828.56	5400.29	0.33854	0.020493	UP	acyl-CoA Delta(11) desaturase-like
111042068	41.035	32.9485	2596.1	2053.1	0.33854	0.031148	UP	uncharacterized LOC111042068——Transmembrane protein 126
111031504	14.7314	11.7961	1789.55	1416.23	0.33754	0.038531	UP	protein mab-21-like
111026250	98.0862	78.6499	10618.4	8403.83	0.33745	0.015282	UP	trehalase-like
111028016	69.6951	56.0252	4223.4	3345.76	0.33607	0.029371	UP	ubiquitin-conjugating enzyme E2-24 kDa
111033683	34.1314	27.4728	4795.58	3802.65	0.3347	0.024249	UP	raf homolog serine/threonine-protein kinase phl
111042535	74.9487	60.1815	1931.09	1531.6	0.33438	0.034736	UP	adrenodoxin-like protein mitochondrial
111038640	22.662	18.2656	2185.9	1734.43	0.33377	0.046063	UP	la protein homolog
111033181	33.6279	27.1205	3435.75	2726.43	0.33361	0.03456	UP	uncharacterized LOC111033181——Proteasome non-ATPase 26S subunit
111033075	6.42803	5.17788	1993.07	1582.41	0.33287	0.046063	UP	protein abnormal spindle-like
111036499	334.46	269.454	52887.5	42060.8	0.33045	0.011117	UP	innexin inx2
111026239	40.9656	32.9797	7292.53	5799.67	0.33045	0.013041	UP	glypican-6-like
111034036	1536.35	1241.8	102344	81396.2	0.33039	0.019011	UP	glyceraldehyde-3-phosphate dehydrogenase
111039953	24.7454	20.0536	3379.37	2688.48	0.32996	0.042821	UP	uncharacterized LOC111039953
111036111	97.2454	78.9152	5555.93	4425.11	0.32832	0.042693	UP	glutathione S-transferase-like
111033026	24.7883	19.9623	3268.06	2603.27	0.32811	0.021644	UP	zinc finger protein Noc-like
111029107	34.4452	27.9761	4822	3853.81	0.32335	0.040931	UP	uncharacterized LOC111029107
Novel00215	50.1678	40.7112	4702.66	3763.41	0.32144	0.033923	UP	PREDICTED: LOW QUALITY PROTEIN: uncharacterized protein LOC103310366 [Acyrthosiphon pisum]
Novel00170	117.363	95.5293	4260.63	3410.72	0.32099	0.042213	UP	--
111027804	275.328	224.465	16149.1	12939.8	0.31964	0.039851	UP	nucleoside diphosphate kinase-like
111039882	28.5177	23.0984	5249.31	4208.39	0.31886	0.032089	UP	dual specificity protein kinase splA
111032533	73.4488	59.7411	7315.2	5867.23	0.31822	0.022633	UP	heat shock protein 75 kDa mitochondrial-like
111039900	74.5237	60.7689	3930.38	3155.97	0.31658	0.040325	UP	programmed cell death protein 6
111027164	42.5365	34.5711	12172.4	9776.16	0.31627	0.019649	UP	solute carrier family 26 member 10
111033609	68.6498	55.9609	2639.88	2120.26	0.31623	0.049734	UP	39S ribosomal protein L18 mitochondrial
111039338	34.1415	27.7596	5912.82	4753.56	0.31484	0.022455	UP	reversion-inducing cysteine-rich protein with Kazal motifs
111033567	34.9386	28.48	4800.62	3863.71	0.31323	0.029554	UP	sodium-independent sulfate anion transporter
111040509	83.3383	68.2769	6755.13	5443.78	0.31138	0.045786	UP	mitochondrial import receptor subunit TOM40 homolog 2-like
111028474	40.539	33.273	4839.13	3907.75	0.30841	0.047553	UP	protein SDA1 homolog
111042653	60.5786	49.7347	7342.4	5929.83	0.30826	0.045616	UP	probable cytochrome P450 305a1
111039793	76.6995	62.7961	4419.86	3573.06	0.30684	0.034881	UP	cytochrome c-type heme lyase-like
111032943	39.1678	32.1036	5180.59	4188.86	0.30656	0.037463	UP	chorion peroxidase-like
111038239	54.7818	44.8721	12685.1	10264.1	0.30553	0.028224	UP	uncharacterized LOC111038239——PKc_like; Protein Kinases, catalytic domain
111030244	36.1126	29.6212	6047.23	4895.89	0.3047	0.038088	UP	proton-coupled amino acid transporter-like protein pathetic
111033991	55.9214	45.7952	12926.2	10470.7	0.30395	0.019763	UP	maternal protein pumilio
111034660	99.8124	82.0539	20770.7	16831.3	0.3034	0.034646	UP	alpha,alpha-trehalose-phosphate synthase [UDP-forming]-like
111028224	51.5072	42.2934	4740.69	3845.88	0.30178	0.041139	UP	enhancer of split mgamma protein-like
111027237	2321.92	1915.52	277231	225407	0.29856	0.030061	UP	heat shock 70 kDa protein cognate 4-like
111039750	57.2762	47.2527	12668.2	10316.3	0.29628	0.036431	UP	transcriptional activator cubitus interruptus [ Myzus persicae (green peach aphid) ]
111035607	209.856	173.583	15076.9	12299.3	0.29376	0.043635	UP	cysteine dioxygenase type 1
111032031	90.9045	75.1665	10395.3	8483.15	0.29326	0.042019	UP	solute carrier family 22 member 21-like
111035818	70.2667	58.1362	5878.8	4797.69	0.29318	0.049175	UP	28S ribosomal protein S5 mitochondrial
111043083	49.6957	41.1231	10022.4	8186.85	0.29185	0.049875	UP	uncharacterized LOC111043083——Fibronectin type 3 domain
111036156	58.9693	48.7181	10377.3	8483.29	0.29074	0.033346	UP	solute carrier organic anion transporter family member 3A1
111032810	1401.52	1162.75	224665	183665	0.2907	0.04239	UP	translation elongation factor 2
111037883	52.378	43.367	10697.1	8756.88	0.28873	0.045391	UP	amyloid beta A4 precursor protein-binding family B member 1-interacting protein
111039610	753.985	628.294	75638	62096.2	0.28461	0.049138	UP	pyruvate kinase-like
111036711	50.8095	42.278	16068.9	13198.4	0.2839	0.043962	UP	uncharacterized LOC111036711——M1_APN_2; Peptidase M1 Aminopeptidase N family incudes tricorn interacting factor F3, Endoplasmic reticulum aminopeptidase 1 (ERAP1), Aminopeptidase Q (APQ)
111036910	69.5158	57.9292	14248.6	11727.4	0.28093	0.046849	UP	beta-1 4-glucuronyltransferase 1
111033551	30.1227	25.0998	5696.49	4691.86	0.27991	0.049444	UP	CTL-like protein 2
111030208	326.649	409.166	23209.3	28691.6	-0.30593	0.043507	DOWN	cathepsin B
111029363	80.0602	100.806	8727.67	10814.7	-0.30932	0.028076	DOWN	hydroxymethylglutaryl-CoA synthase 2-like
111036265	25.2444	31.8783	4226.06	5254.39	-0.31421	0.045631	DOWN	endophilin-A
111042181	114.6	144.541	15226.2	18941.4	-0.31499	0.036063	DOWN	facilitated trehalose transporter Tret1-2 homolog
111035789	73.8932	93.2829	10081.8	12543.9	-0.31524	0.036431	DOWN	spondin-1
111039172	109.432	137.907	8158.42	10153.9	-0.31567	0.048196	DOWN	fructose-1 6-bisphosphatase 1
111034190	50.1874	63.3637	5479	6832.43	-0.31849	0.045076	DOWN	hydroxysteroid dehydrogenase-like protein 2
111041350	15.9751	20.2226	2516.92	3141.33	-0.31972	0.049502	DOWN	ATP-binding cassette sub-family G member 1-like
111040303	41.6867	52.8532	3171.88	3969.85	-0.32374	0.049734	DOWN	CD82 antigen-like
111030173	11.4917	14.5791	9172.62	11500.3	-0.32626	0.041275	DOWN	uncharacterized protein KIAA1109——Fragile site-associated protein C-terminus
111037316	39.9147	50.6977	6775.26	8499.41	-0.32709	0.036984	DOWN	ran-binding protein 9
111035930	9.96593	12.7107	5144.06	6456.62	-0.32787	0.026509	DOWN	uncharacterized LOC111035930——Surface antigen [Cell wall/membrane/envelope biogenesis]
111032422	41.6087	53.0464	4783.69	6011.17	-0.32952	0.032108	DOWN	MAGUK p55 subfamily member 7
111031155	66.2495	84.7362	2530.19	3180.86	-0.33017	0.023583	DOWN	uncharacterized LOC111031155
111031289	67.3872	85.9665	8469.45	10651.8	-0.33076	0.049875	DOWN	glucose-6-phosphate 1-dehydrogenase
111039354	36.7797	46.9177	4201.18	5286.06	-0.3314	0.038786	DOWN	astakine-like
111035361	20.8181	26.594	2374.77	2988.13	-0.33146	0.041318	DOWN	synaptotagmin-4-like
111034316	40.7558	52.0426	3294.4	4146.37	-0.33183	0.036255	DOWN	geranylgeranyl pyrophosphate synthase
111031494	117.419	150.459	8130.39	10242.6	-0.33318	0.014683	DOWN	SPARC
111040023	25.9842	33.2853	1493.66	1882.27	-0.33362	0.040528	DOWN	ras-related protein Rab-13-like
111034728	35.377	45.2093	3814.11	4807.49	-0.33394	0.034027	DOWN	carboxypeptidase E-like
111041492	23.2367	29.8355	2769.57	3497.45	-0.33664	0.022168	DOWN	uncharacterized LOC111041492
111026362	116.175	149.187	13521.4	17078.9	-0.33698	0.014338	DOWN	excitatory amino acid transporter 1
111032556	67.188	86.3136	7648.67	9682.37	-0.34015	0.019143	DOWN	isocitrate dehydrogenase [NADP] cytoplasmic-like
111026699	37.8399	48.7443	1523.95	1933.28	-0.34323	0.040001	DOWN	protein crumbs-like
111031491	41.9671	54.0856	12323.9	15660.6	-0.34568	0.016181	DOWN	sodium/potassium-transporting ATPase subunit alpha-like
111042297	4.17553	5.39824	954.208	1213.95	-0.34734	0.046967	DOWN	xanthine dehydrogenase
111027914	8.18168	10.5679	1431.48	1823.07	-0.34886	0.040449	DOWN	uncharacterized LOC111027914——divergent subfamily of APPLE domains；PAN domain；Zona pellucida-like domain
111029163	33.6554	43.506	4002.17	5104.41	-0.35096	0.023657	DOWN	probable peroxisomal acyl-coenzyme A oxidase 1
111027996	1.37108	1.78004	967.291	1234.59	-0.35201	0.044703	DOWN	cytoplasmic dynein 2 heavy chain 1
111040612	21.0699	27.3151	2257.15	2882	-0.35257	0.021644	DOWN	resistance to inhibitors of cholinesterase protein 3
111028711	19.4973	25.302	1969.02	2517.6	-0.35457	0.024422	DOWN	putative serine protease K12H4.7
111033709	8.35102	10.8264	1925.19	2467.02	-0.35777	0.046589	DOWN	alpha-catulin
111032597	24.5541	31.8942	4233.77	5426.62	-0.35811	0.019634	DOWN	transcription factor AP-2-epsilon [ Myzus persicae (green peach aphid) ]
111028417	12.8503	16.7003	2188.42	2805.05	-0.35813	0.028144	DOWN	type I inositol 1 4 5-trisphosphate 5-phosphatase
111029583	26.4165	34.4072	1019.33	1307.76	-0.35947	0.045597	DOWN	uncharacterized LOC111029583
111032496	34.5224	45.052	3764.17	4841.54	-0.36313	0.012655	DOWN	uncharacterized protein CG3556-like——Eukaryotic cobalamin-binding protein
111031267	10.8456	14.1923	1528.53	1966.48	-0.36347	0.023507	DOWN	molybdate-anion transporter-like
111030886	28.3606	37.0614	2529.23	3256.79	-0.36475	0.038876	DOWN	putative uncharacterized protein DDB_G0292292——Herpes_gI; Alphaherpesvirus glycoprotein I
111041556	38.7593	50.7064	4741.09	6106.71	-0.36518	0.011973	DOWN	glycogen [starch] synthase
111032326	10.9006	14.2644	1620.35	2088.02	-0.36583	0.027187	DOWN	tubby-related protein 4
111032084	6.13398	8.0569	1141.64	1471.73	-0.36641	0.034737	DOWN	glutamyl aminopeptidase-like
111037511	37.56	49.1749	6687	8626.75	-0.36746	0.0080493	DOWN	SEC14 domain and spectrin repeat-containing protein 1-B
111035613	19.7225	25.8004	2719.3	3509.65	-0.36809	0.045076	DOWN	protein Fe65 homolog
111031228	33.4373	43.7074	6187.7	7987.6	-0.36836	0.012728	DOWN	rap1 GTPase-activating protein 1
111036188	16.1105	21.1524	2880.19	3724.14	-0.37074	0.011416	DOWN	cationic amino acid transporter 4
111029069	9.74011	12.7787	1028.03	1329.34	-0.37083	0.036431	DOWN	protein SCAI
111036720	25.3252	33.1799	2503.47	3238.71	-0.37149	0.018217	DOWN	calcium/calmodulin-dependent protein kinase type 1
111032378	7.58636	9.98981	944.158	1222.49	-0.37272	0.028512	DOWN	beta-galactosidase-like
111032059	198.095	260.953	15073.8	19539.4	-0.37435	0.005387	DOWN	gelsolin-like
111030005	8.62904	11.3492	1429.73	1854.24	-0.37508	0.024212	DOWN	uncharacterized LOC111030005
111033936	7.16946	9.47069	1199.15	1555.42	-0.3753	0.019388	DOWN	uncharacterized LOC111033936
111035788	619.507	814.539	63358.3	82188.9	-0.37541	0.046083	DOWN	cytochrome P450 4g15
111040085	38.8552	51.1228	2989.38	3878.88	-0.37579	0.012535	DOWN	PDZ domain-containing protein GIPC1
111033320	34.239	45.1614	5428.91	7046.33	-0.37621	0.0070303	DOWN	endoplasmic reticulum aminopeptidase 2-like
111032363	24.4995	32.3531	3541.05	4599	-0.37714	0.0075121	DOWN	vesicle-fusing ATPase 1-like
111042195	8.78572	11.573	1200.92	1560.76	-0.3781	0.032108	DOWN	sodium-dependent serotonin transporter
111036214	24.5818	32.4294	14874.5	19334.7	-0.37835	0.0053931	DOWN	laminin subunit alpha
111027285	8.10964	10.688	1157.81	1506.59	-0.37988	0.034881	DOWN	protein eva-1 homolog C
111030480	34.3897	45.4036	3423.73	4458.59	-0.38102	0.028462	DOWN	nostrin
111039415	23.1033	30.5679	2058.79	2687.37	-0.3844	0.015298	DOWN	schwannomin-interacting protein 1
111038392	10.2924	13.6273	1945.85	2541.96	-0.38554	0.02402	DOWN	thrombospondin type-1 domain-containing protein 4-like
111031906	13.9408	18.4342	1493.18	1951.05	-0.38586	0.048364	DOWN	lysyl oxidase homolog 2
111033362	7.27944	9.63227	1120.91	1466.44	-0.38764	0.036198	DOWN	protein cycle
111032042	14.8913	19.8333	2563.46	3359.49	-0.39015	0.0064152	DOWN	ero1-like protein
111034955	7.93714	10.5848	903.328	1184.53	-0.39099	0.019453	DOWN	protein big brother-like
111027991	5.03056	6.68171	1340.97	1759.43	-0.39184	0.021525	DOWN	uncharacterized LOC111027991——zf-DHHC; DHHC palmitoyltransferase
111037656	11.2547	14.9815	850.819	1116.4	-0.39193	0.032336	DOWN	CUE domain-containing protein 1
111028357	70.8401	94.1395	9645.69	12658.3	-0.39212	0.0057228	DOWN	serine/threonine-protein phosphatase 2B catalytic subunit 3-like
111041054	15.1387	20.1516	3297.8	4329.04	-0.39254	0.0075121	DOWN	protein kinase C brain isozyme
111035061	8.4576	11.2302	1652.47	2169.22	-0.39256	0.045769	DOWN	RING finger protein B-like
111035684	6.67844	8.88528	1337.29	1757.58	-0.39428	0.018443	DOWN	uncharacterized LOC111035684——CUB domain; extracellular domain; present in proteins mostly known to be involved in development
111029418	19.9265	26.4858	1722.22	2263.91	-0.39455	0.047894	DOWN	inositol-trisphosphate 3-kinase homolog
111036928	8.2112	10.9498	2750.23	3616.36	-0.39499	0.0097909	DOWN	TBC1 domain family member 24-like
111034825	3.78915	5.05673	1120.38	1474.31	-0.39606	0.02402	DOWN	Down syndrome cell adhesion molecule-like protein Dscam2
111035957	16.0198	21.4428	688.856	907.415	-0.39756	0.02846	DOWN	uncharacterized LOC111035957
111039041	8.08179	10.7856	855.563	1127.06	-0.39762	0.037767	DOWN	tyrosine-protein kinase Src64B
111035937	219.955	294.074	11556.6	15260.2	-0.40106	0.0041821	DOWN	thymosin beta
111037297	17.6059	23.5814	7619.2	10066.6	-0.40186	0.0043012	DOWN	myosin-2 heavy chain
111033417	5.28773	7.08938	665.827	880.254	-0.40277	0.045597	DOWN	uncharacterized LOC111033417——IG_like; Immunoglobulin like
111026410	41.267	55.6261	1374.33	1818.92	-0.40435	0.008507	DOWN	MD-2-related lipid-recognition protein-like
111029261	8.00921	10.7805	1016.8	1346.28	-0.40494	0.014397	DOWN	protein bric-a-brac 1
111034540	10.6009	14.2278	1145.61	1516.92	-0.40503	0.015439	DOWN	equilibrative nucleoside transporter 4
111037352	10.7356	14.4675	1041.52	1379.12	-0.40506	0.0089181	DOWN	BTB/POZ domain-containing protein kctd15
111030108	6.27436	8.4143	1248.95	1653.94	-0.4052	0.019425	DOWN	beta-1 4-N-acetylgalactosaminyltransferase bre-4-like
111039487	15.9922	21.4968	1228.88	1627.81	-0.40559	0.014397	DOWN	uncharacterized LOC111039487
111029811	18.0773	24.3199	3833.85	5080.2	-0.40609	0.0049166	DOWN	scavenger receptor class B member 1-like
111030435	2.58539	3.47883	600.282	795.457	-0.40614	0.044011	DOWN	uncharacterized LOC111030435——LRR; Leucine-rich repeat (LRR) protein [Transcription]；WSC; WSC domain；PKc_like; Protein Kinases, catalytic domain
111030400	335.207	451.588	22395	29690.1	-0.4068	0.0014488	DOWN	uncharacterized LOC111030400——IlvB; Acetolactate synthase large subunit or other thiamine pyrophosphate-requiring enzyme [Amino acid transport and metabolism, Coenzyme transport and metabolism]；GlgA; Glycogen synthase [Carbohydrate transport and metabolism]
111035783	82.34	110.883	25791.1	34202.5	-0.40723	0.0017132	DOWN	collagen alpha-5(IV) chain-like
111034808	8.0076	10.7747	1020.14	1353.06	-0.40746	0.017706	DOWN	two pore potassium channel protein sup-9-like
111033183	28.7057	38.5945	2354.02	3125.17	-0.40881	0.007478	DOWN	polymerase delta-interacting protein 2
111039009	43.7354	58.8351	5550.71	7374.37	-0.40985	0.0040135	DOWN	uridine phosphorylase 2
111035035	19.0115	25.6327	1922.59	2554.39	-0.40993	0.0082436	DOWN	uncharacterized LOC111035035——SMC_N; RecF/RecN/SMC N terminal domain
111035858	20.7028	27.9205	1080.99	1436.4	-0.41011	0.012973	DOWN	glutathione S-transferase-like
111034421	63.8141	85.7308	8654.76	11500.7	-0.41015	0.027838	DOWN	alanine aminotransferase 2-like
111034863	26.6699	35.881	1974.13	2623.32	-0.41018	0.0098661	DOWN	uncharacterized LOC111034863
111036917	62.5944	84.4269	6113.85	8127.3	-0.41069	0.0027307	DOWN	guanine nucleotide-binding protein G(o) subunit alpha
111040907	4.10813	5.56551	1166.14	1550.81	-0.41128	0.0076731	DOWN	uncharacterized LOC111040907——Med15; ARC105 or Med15 subunit of Mediator complex non-fungal
111028778	15.0023	20.3506	916.098	1219.25	-0.41242	0.012728	DOWN	uncharacterized LOC111028778
Novel00312	56.3783	76.2253	2001.26	2665.32	-0.4134	0.0068495	DOWN	--
111031597	86.6498	117.283	4824.55	6427.42	-0.41385	0.0021003	DOWN	uncharacterized LOC111031597
111041547	10.4694	14.1116	905.818	1207.18	-0.41435	0.026121	DOWN	receptor expression-enhancing protein 1-like
111039891	80.5947	109.112	5042.57	6723.41	-0.41503	0.0017672	DOWN	very-long-chain (3R)-3-hydroxyacyl-CoA dehydratase hpo-8-like
111038552	3.18416	4.2992	1933.82	2578.62	-0.41515	0.0097905	DOWN	cubilin-like
111028507	66.4004	89.8926	7367.05	9839.08	-0.41744	0.0030488	DOWN	titin
111035495	11.0503	14.9711	2069.94	2765	-0.41769	0.0047577	DOWN	leucine-rich repeat-containing G-protein coupled receptor 5
111036684	41.4739	56.0929	5972.71	7984.03	-0.41873	0.020286	DOWN	uncharacterized LOC111036684——rve; Integrase core domain
111041553	13.3255	18.1329	679.913	909.062	-0.41903	0.0248	DOWN	pyridoxine/pyridoxamine 5'-phosphate oxidase-like
111026971	41.6853	56.6161	5948.88	7954.26	-0.41911	0.0086619	DOWN	uncharacterized LOC111026971
111034778	3.52167	4.77182	715.191	956.633	-0.41964	0.02704	DOWN	transcription factor collier [ Myzus persicae (green peach aphid) ]
111040445	8.99885	12.194	3358.35	4496.24	-0.42097	0.0049847	DOWN	uncharacterized LOC111040445——AXE1; Acetyl xylan esterase (AXE1)；DPPIV_N; Dipeptidyl peptidase IV (DPP IV) N-terminal region
111034120	4.60884	6.28664	548.572	734.588	-0.42125	0.027374	DOWN	peroxidase-like
111029536	48.4101	65.6715	5153.01	6903.83	-0.42198	0.003111	DOWN	tubulointerstitial nephritis antigen-like
111028346	10.775	14.7269	1625.76	2182.88	-0.42512	0.0029643	DOWN	sodium-independent sulfate anion transporter-like
111039313	2.69936	3.67627	690.934	928.547	-0.42643	0.027236	DOWN	uncharacterized LOC111039313——Ig_3; Immunoglobulin domain
111041440	14.9822	20.3734	2535.77	3410.13	-0.4274	0.016515	DOWN	serine-rich adhesin for platelets-like
111030245	7.82647	10.6531	890.596	1198.61	-0.42851	0.020724	DOWN	PDZ domain-containing protein 2-like
111033044	49.4629	67.4775	33231.6	44730	-0.42868	0.0012959	DOWN	basement membrane-specific heparan sulfate proteoglycan core protein
111030956	10.9087	14.8924	2217.55	2986.23	-0.42936	0.0045902	DOWN	UPF0769 protein C21orf59-like
111031301	4.72107	6.45143	953.332	1283.82	-0.42939	0.013094	DOWN	transmembrane channel-like protein 7
111041968	1.9294	2.63058	603.547	812.8	-0.42944	0.030632	DOWN	uncharacterized LOC111041968——Low-density lipoprotein receptor domain class A；extracellular domain; present in proteins mostly known to be involved in development
111027842	10.1083	13.8279	705.372	949.948	-0.42946	0.018755	DOWN	lysosomal acid phosphatase-like
111037580	7.5994	10.3772	1527.54	2058.19	-0.43016	0.0060069	DOWN	probable protein S-acyltransferase 23
111026499	63.2105	86.2165	11521.9	15530.5	-0.43072	0.0017711	DOWN	echinoderm microtubule-associated protein-like 2
111039906	11.5904	15.8385	1337.3	1806	-0.43347	0.019254	DOWN	leucine zipper putative tumor suppressor 2 homolog
111030670	3.16596	4.33705	439.741	594.03	-0.43388	0.042781	DOWN	lachesin-like
111033392	7.02526	9.6453	1065.17	1440.91	-0.43589	0.0075272	DOWN	organic cation transporter protein-like
111037183	19.2451	26.4304	2985.05	4040.98	-0.43695	0.0018775	DOWN	TBC1 domain family member 15-like
111038985	32.3573	44.5255	5250.85	7110.84	-0.43747	0.0008104	DOWN	acetyl-coenzyme A synthetase
111032990	2.39856	3.2871	577.979	782.796	-0.43762	0.030292	DOWN	uncharacterized LOC111032990——Uncharacterized conserved protein (DUF2045)
111040317	3.45764	4.73715	1293.06	1753.82	-0.43972	0.046083	DOWN	uncharacterized LOC111040317——C-type lectin (CTL)/C-type lectin-like (CTLD) domain
111031907	37.9168	52.1278	2137.78	2900.83	-0.44035	0.0034898	DOWN	complexin
111036314	10.2389	14.0981	1412.61	1918.94	-0.44195	0.0043166	DOWN	TBC1 domain family member 12-like
111028015	8.06149	11.1285	950.15	1290.98	-0.44224	0.0075986	DOWN	tRNA (uracil(54)-C(5))-methyltransferase homolog
111035357	848.169	1166.04	48632.1	66128.3	-0.44336	0.016425	DOWN	tropomyosin-1
111039277	35.3279	48.7179	3786.1	5150.21	-0.44392	0.0016463	DOWN	fasciculation and elongation protein zeta-2
111027130	36.6321	50.5678	2859.54	3891.18	-0.44443	0.0017357	DOWN	class E basic helix-loop-helix protein 22
111042108	8.01341	11.0387	543.763	740.477	-0.44548	0.042019	DOWN	uncharacterized LOC111042108
111039624	2.97586	4.1223	483.744	658.952	-0.44593	0.023427	DOWN	locomotion-related protein Hikaru genki
111027329	11.0598	15.2533	610.217	832.096	-0.44743	0.025396	DOWN	uncharacterized LOC111027329
111036979	21.1913	29.2826	5133.37	7006.65	-0.44882	0.0030702	DOWN	solute carrier family 12 member 6
111032364	5.0515	7.00118	592.287	809.333	-0.45044	0.019783	DOWN	lachesin-like
111041614	37.1545	51.5898	2955.1	4038.21	-0.45051	0.0010714	DOWN	vesicle-associated membrane protein 2
111033004	10.4884	14.5954	1370.86	1873.61	-0.45074	0.0021865	DOWN	protein scarlet-like
111033531	7.63854	10.5993	1499.33	2050.86	-0.45191	0.0026775	DOWN	discoidin domain-containing receptor 2-like
111034414	11.4258	15.8169	3653.38	4999.6	-0.45258	0.0085349	DOWN	inactive rhomboid protein 1
111026870	10.6849	14.8857	1130.69	1547.53	-0.45277	0.003111	DOWN	collagen alpha-1(IX) chain-like
111028631	5.13227	7.12927	952.839	1305.25	-0.45402	0.0071863	DOWN	uncharacterized LOC111028631——Protein of unknown function (DUF229)
111035358	1.35504	1.89505	341.269	468.854	-0.45823	0.043243	DOWN	ankyrin repeat and death domain-containing protein 1A-like
111028721	7.5949	10.5719	793.267	1090.19	-0.4587	0.011416	DOWN	uncharacterized LOC111028721——Immunoglobulin domain
111040526	5.68127	7.90611	844.756	1161.22	-0.45903	0.0077666	DOWN	protein CBFA2T3-like
111035784	8.35869	11.6806	1856.06	2552.28	-0.45954	0.0012725	DOWN	tetratricopeptide repeat protein 39B-like
111040987	11.7723	16.4618	3932.88	5408.52	-0.45965	0.00056524	DOWN	protein still life isoforms C/SIF type 2
111033124	18.8156	26.2266	3034.93	4174.22	-0.45984	0.0011219	DOWN	uncharacterized LOC111033124
111041179	6.67937	9.33612	614.706	845.865	-0.46053	0.012728	DOWN	protein amnionless
111034025	12.3442	17.1841	2370.04	3262.86	-0.46123	0.0090594	DOWN	collagen alpha-1(XVIII) chain
111032952	3.26895	4.58093	399.805	550.555	-0.46159	0.045616	DOWN	beta-galactosidase-like
111040719	15.8734	22.0959	2688.09	3703.65	-0.46237	0.046063	DOWN	protein abrupt-like
111029457	6.24302	8.73365	707.965	975.543	-0.46253	0.0089175	DOWN	solute carrier family 46 member 3-like
111028584	3.81158	5.32342	850.999	1172.74	-0.46265	0.0067561	DOWN	atrial natriuretic peptide receptor 1
111031530	9.36586	13.1104	687.4	947.728	-0.46332	0.0085988	DOWN	carbonic anhydrase-related protein 10
111034306	17.3904	24.3174	3125.38	4311.01	-0.464	0.0083809	DOWN	uncharacterized LOC111034306——p450; Cytochrome P450
111027641	9.79862	13.7279	1002.37	1383.02	-0.4644	0.0052548	DOWN	uncharacterized LOC111027641
111032009	5.88008	8.22952	1144.95	1580.27	-0.46489	0.0035396	DOWN	Y+L amino acid transporter 2
111036687	6.4057	8.94488	624.317	862.695	-0.46657	0.031165	DOWN	neuropeptide Y receptor type 2-like
111038060	12.7463	17.8243	5801.03	8019.15	-0.46714	0.014423	DOWN	fibrillin-2-like
111038646	15.0082	21.1249	819.581	1133.22	-0.46747	0.0044473	DOWN	mpv17-like protein
111030694	8.92553	12.5031	1093.9	1514.01	-0.46889	0.016433	DOWN	probable tubulin polyglutamylase TTLL2
111039604	16.4085	23.0299	1367.39	1893.31	-0.46948	0.0025812	DOWN	uncharacterized LOC111039604
111027872	8.03156	11.3481	703.24	975.874	-0.47268	0.0080158	DOWN	probable cytochrome P450 6a13
111028294	5.22516	7.34079	860.613	1194.29	-0.47271	0.0066209	DOWN	transmembrane and TPR repeat-containing protein CG4341-like
111037174	18.4757	25.9811	3241.2	4500.7	-0.47362	0.0009244	DOWN	early growth response protein 1-like
111039185	10.8163	15.2586	1816.39	2525.02	-0.47522	0.0010639	DOWN	centrosomal protein of 104 kDa
111027394	3.20795	4.51301	2645.63	3679.18	-0.47577	0.0012271	DOWN	E3 ubiquitin-protein ligase MYCBP2
111028419	73.6063	103.771	9265.71	12886	-0.47583	0.00030203	DOWN	N-acetyl-D-glucosamine kinase
111029663	3.32277	4.69098	734.314	1021.86	-0.47673	0.0070755	DOWN	uncharacterized LOC111029663
111035767	31.6258	44.8633	3136.81	4370.03	-0.47834	0.022127	DOWN	putative inorganic phosphate cotransporter
111041150	9.20437	12.9784	1573.58	2193.42	-0.47914	0.030427	DOWN	transmembrane and TPR repeat-containing protein CG4341-like
111032926	2.86951	4.0488	509.566	710.425	-0.47941	0.021644	DOWN	5-hydroxytryptamine receptor 2C
111029930	2.84012	4.00868	989.554	1382.6	-0.48253	0.049875	DOWN	uncharacterized LOC111029930——LRRCT; Leucine rich repeat C-terminal domain；IG_like; Immunoglobulin like
111028260	6.0136	8.54452	1415.31	1978.68	-0.48342	0.0014104	DOWN	probable multidrug resistance-associated protein lethal(2)03659
111027228	5.50159	7.79133	1025.96	1434.68	-0.48375	0.013269	DOWN	uncharacterized LOC111027228
111028601	3.70289	5.26245	895.401	1252.28	-0.48396	0.00779	DOWN	regulating synaptic membrane exocytosis protein 1
111035528	4.06683	5.78957	614.021	860.449	-0.4868	0.0058471	DOWN	LIM homeobox
111029067	2.92295	4.15845	431.257	604.813	-0.48794	0.022455	DOWN	DNA-binding protein D-ETS-3-like
111033507	10.0468	14.306	1295.15	1818.44	-0.48959	0.0030008	DOWN	uncharacterized LOC111033507
Novel00178	10.6276	15.1772	618.012	867.896	-0.48989	0.0050027	DOWN	--
111030239	8.2689	11.7556	2620.6	3680.49	-0.49	0.026884	DOWN	uncharacterized LOC111030239——ETS; erythroblast transformation specific domain
111037379	13.027	18.5941	1568.54	2204.4	-0.49096	0.00093913	DOWN	IDLSRF-like peptide
111040464	5.91102	8.45797	1331.85	1874.9	-0.49339	0.00084831	DOWN	lysosome-associated membrane glycoprotein 5
111041094	5.19401	7.45693	253.414	357.126	-0.49493	0.049875	DOWN	protein FAM166B-like
111038036	51.1981	73.503	5071.15	7150.34	-0.4957	6.4452e-05	DOWN	guanine nucleotide-binding protein subunit gamma-e
111035662	28.5048	40.9153	903.08	1273.6	-0.49598	0.0016155	DOWN	uncharacterized LOC111035662
111031929	7.3828	10.5648	1865.1	2630.6	-0.49614	0.00059824	DOWN	voltage-dependent calcium channel subunit alpha-2/delta-3
111031505	30.0896	42.9846	2462.85	3473.98	-0.49626	0.00050184	DOWN	uncharacterized LOC111031505
111027283	6.93577	9.92535	1231.42	1737.29	-0.49652	0.0098581	DOWN	TBC1 domain family member 30
111035781	136.555	195.849	35072.2	49528.6	-0.49793	5.515e-05	DOWN	collagen alpha-2(IV) chain
111030339	39.0261	55.8248	4437.71	6268.4	-0.49828	0.00387	DOWN	uncharacterized LOC111030339—— Uncharacterized protein conserved in bacteria (DUF2236)
111031702	48.7684	69.9304	11633.3	16440.3	-0.49897	8.577e-05	DOWN	diacylglycerol kinase theta
111035103	4.00078	5.78684	466.643	660.458	-0.50115	0.042229	DOWN	leucine-rich repeat-containing protein 70-like
111027379	21.8566	31.3986	2616.72	3705.62	-0.50196	0.00029753	DOWN	transmembrane protein 47
111032940	15.5806	22.4403	2171.13	3074.87	-0.50208	0.00025208	DOWN	peroxidase-like
111029715	2.32249	3.34577	274.162	388.375	-0.50242	0.035095	DOWN	probable vesicular glutamate transporter eat-4
111032710	7.22157	10.3627	1450.7	2055.82	-0.50296	0.0012944	DOWN	small conductance calcium-activated potassium channel protein 2
111039174	64.2575	92.1064	4734.07	6711.91	-0.50364	0.036255	DOWN	D-beta-hydroxybutyrate dehydrogenase mitochondrial-like
111040447	6.29361	9.04946	1988.6	2820.97	-0.50443	0.00043965	DOWN	serine-rich adhesin for platelets-like
111027267	1.83478	2.63803	298.182	423.167	-0.50503	0.036582	DOWN	protein lozenge-like
111030657	6.83322	9.85064	757.767	1075.96	-0.5058	0.002518	DOWN	guanylate cyclase soluble subunit beta-1
111033734	20.5498	29.5757	2002.67	2844.85	-0.50643	0.00054091	DOWN	zinc transporter ZIP8-like
111026679	2.43275	3.50187	563.013	799.831	-0.50653	0.0078357	DOWN	uncharacterized LOC111026679
111028217	74.6189	107.186	9154.98	13009.6	-0.50695	0.0057089	DOWN	very long-chain specific acyl-CoA dehydrogenase mitochondrial
111026305	7.7509	11.1618	1743.22	2477.69	-0.50724	0.00055871	DOWN	whirlin
111027052	25.0626	36.115	1379.01	1961.08	-0.50802	0.0011476	DOWN	macrophage migration inhibitory factor homolog
111043123	56.0394	80.864	5796.3	8243.75	-0.50817	9.9066e-05	DOWN	uncharacterized protein ZK1073.1——Abhydrolase; alpha/beta hydrolases
111038650	43.9112	63.463	3181.22	4526.04	-0.50867	0.0034119	DOWN	uncharacterized LOC111038650——Phospholip_A2_2; Phospholipase A2
111029805	7.72757	11.1478	1622.25	2308.07	-0.50869	0.00065425	DOWN	gamma-sarcoglycan
111036181	14.9283	21.6402	2019.11	2873.37	-0.50902	0.00013927	DOWN	endothelin-converting enzyme homolog
111033137	4.00231	5.7705	1411.59	2009.11	-0.50924	0.00070075	DOWN	uncharacterized LOC111033137
111027190	152.786	220.087	25700.4	36582.4	-0.50936	0.0027307	DOWN	glycogen phosphorylase
111032760	2.2933	3.32661	284.437	405.283	-0.51082	0.027015	DOWN	cyclic nucleotide-gated cation channel beta-1
111041008	9.23896	13.3409	2189.99	3120.76	-0.51098	0.0010925	DOWN	connectin-like
111032855	1.32049	1.91319	434.252	619.314	-0.51214	0.011367	DOWN	ras-related protein Rap-2b-like
111040482	3.59988	5.20619	1262.63	1800.75	-0.51217	0.00075684	DOWN	Down syndrome cell adhesion molecule-like protein Dscam2
111035715	26.0777	37.7037	2613.54	3727.99	-0.51239	0.00024612	DOWN	calexcitin-2
111036324	28.3693	41.0721	4158.8	5932.26	-0.51241	0.00026848	DOWN	venom dipeptidyl peptidase 4
111030955	6.21882	8.97526	821.973	1172.78	-0.51277	0.0029841	DOWN	uncharacterized LOC111030955
111038866	1.95282	2.83141	232.254	331.684	-0.51411	0.045786	DOWN	neuropeptide SIFamide receptor-like
111027224	19.6765	28.5361	4020.75	5748.49	-0.51572	9.8778e-05	DOWN	major facilitator superfamily domain-containing protein 6
111037519	80.8677	116.966	20980.3	30018	-0.51679	0.025573	DOWN	uncharacterized LOC111037519——DOMON-like domain of copper-dependent monooxygenases and related proteins；Calcium-binding EGF-like domain, present in a large number of membrane-bound and extracellular (mostly animal) proteins
111035593	8.18901	11.8967	1463.29	2094.82	-0.51761	0.00048132	DOWN	sodium- and chloride-dependent transporter XTRP3-like
111030127	14.1186	20.4581	1630.17	2335.24	-0.51855	0.0012696	DOWN	facilitated trehalose transporter Tret1-like
111034664	21.7896	31.7047	2930.08	4203.52	-0.52066	0.00011893	DOWN	high-affinity choline transporter 1
111036379	29.4305	42.7924	13326	19136	-0.52204	0.00040622	DOWN	papilin
111039543	12.0834	17.6095	1692.13	2430.62	-0.52248	0.046083	DOWN	sialin-like
111032505	46.2143	67.3556	4645.48	6676.07	-0.52317	0.008507	DOWN	annexin B9-like
111031596	7.1341	10.3939	347.688	499.842	-0.52368	0.019409	DOWN	uncharacterized LOC111031596
Novel00017	4.2326	6.15494	258.195	371.43	-0.52463	0.041318	DOWN	--
111038194	13.0753	19.0562	2687.34	3866.72	-0.52493	0.0001676	DOWN	C-Maf-inducing protein-like
111038157	19.6519	28.5925	735.43	1058.21	-0.52497	0.0077494	DOWN	biogenesis of lysosome-related organelles complex 1 subunit 2
111042288	14.9337	21.7437	2009.36	2893.91	-0.52628	0.0029841	DOWN	uncharacterized LOC111042288——Phage_capsid; Phage capsid family
111040906	17.1245	25.0251	2825.53	4071.02	-0.52687	6.9951e-05	DOWN	sodium-dependent nutrient amino acid transporter 1-like
111038342	26.0021	37.8686	3128.34	4508.72	-0.52732	0.0077544	DOWN	ADP/ATP translocase 4-like
111026424	11.8891	17.4271	761.797	1098.23	-0.5277	0.0012108	DOWN	protein numb-like
111035802	4.06167	5.96059	370.997	535.426	-0.52928	0.0088894	DOWN	RUN domain-containing protein 1
111037766	17.7876	25.9729	1852.56	2673.75	-0.52934	0.00070636	DOWN	UPF0183 protein CG7083
111027755	3.18491	4.65451	886.879	1280.41	-0.5298	0.0016364	DOWN	cationic amino acid transporter 2
111030645	917.449	1338.78	79028.5	114102	-0.52988	0.009729	DOWN	troponin T
111039193	30.9964	45.3971	3914.12	5651.41	-0.52992	5.9946e-05	DOWN	neuronal calcium sensor 2
111039377	9.00991	13.2259	982.542	1418.74	-0.53001	0.00060787	DOWN	cryptochrome-1
111040391	1.75463	2.57394	233.401	337.058	-0.53019	0.041275	DOWN	octopamine receptor beta-2R-like
111036218	34.4294	50.54	1931.84	2790.79	-0.5307	9.9066e-05	DOWN	low density lipoprotein receptor adapter protein 1-like
111032176	7.95897	11.6374	2367.11	3419.66	-0.53073	0.00019637	DOWN	potassium voltage-gated channel subfamily H member 2
111039214	1.4719	2.17145	229.26	331.373	-0.53147	0.021975	DOWN	transcription elongation factor SPT5-like [ Myzus persicae (green peach aphid) ]
111032162	2.05329	3.01857	723.193	1045.73	-0.53206	0.0012488	DOWN	otoferlin-like
111028755	5.69937	8.40145	408.424	590.602	-0.53212	0.0049146	DOWN	neuroglobin-1-like
111042559	2.81316	4.13762	220.325	318.645	-0.53232	0.036984	DOWN	uncharacterized LOC111042559——GT1; myb-like, SANT family
111037251	6.42874	9.41484	516.738	747.683	-0.53299	0.014025	DOWN	sine oculis-binding protein homolog
111036355	1.62456	2.37949	482.689	698.665	-0.53351	0.007207	DOWN	calmodulin-binding
111029231	3.21995	4.7315	338.513	490.161	-0.53405	0.020387	DOWN	protein amalgam-like
111035673	32.5083	47.7892	6402.49	9280.53	-0.53557	2.2088e-05	DOWN	golgin subfamily A member 4
111033910	35.7354	52.394	2775.47	4023.66	-0.53577	0.0011896	DOWN	growth arrest-specific protein 2-like
111034655	2.00814	2.9683	252.669	366.525	-0.53667	0.030408	DOWN	dual specificity protein kinase TTK-like
111036789	3.32907	4.8958	782.097	1134.79	-0.53701	0.0015775	DOWN	GTPase-activating Rap/Ran-GAP domain-like protein 3
111041314	2.42017	3.56642	428.475	622.075	-0.53788	0.0057935	DOWN	glutamate receptor ionotropic NMDA 3A-like
111041542	11.3778	16.7983	480.784	698.194	-0.53824	0.0030488	DOWN	uncharacterized LOC111041542
111032206	19.3214	28.5067	2101.22	3052.01	-0.53853	0.0011933	DOWN	major facilitator superfamily domain-containing protein 10
111037951	3.28027	4.83266	668.092	970.495	-0.53867	0.0013458	DOWN	uncharacterized LOC111037951——CUB domain; extracellular domain; present in proteins mostly known to be involved in development; not found in prokaryotes, plants and yeast；Low Density Lipoprotein Receptor Class A domain
111032959	4.5712	6.76372	369.894	537.706	-0.53971	0.0053524	DOWN	neurotrimin-like
111027791	1.87093	2.76175	554.59	806.325	-0.53994	0.0030702	DOWN	potassium voltage-gated channel subfamily KQT member 1
111033985	64.4301	94.798	3551.38	5165.92	-0.54065	0.0049146	DOWN	inositol oxygenase
111031300	10.5634	15.7054	286.481	416.82	-0.54098	0.012722	DOWN	FMRFamide-related neuropeptides
111039794	4.79608	7.08092	494.641	720.127	-0.54187	0.0029926	DOWN	beta-hexosaminidase subunit beta-like
111039764	7.95161	11.7941	1092	1591.86	-0.54374	0.00025507	DOWN	angiotensin-converting enzyme-like
111038738	2.5167	3.71651	338.006	492.807	-0.54398	0.015698	DOWN	zwei Ig domain protein zig-8-like
111033003	18.6045	27.512	2714.93	3959.58	-0.54443	6.9845e-05	DOWN	putative thiamine transporter SLC35F3
111032815	23.2735	34.2688	12230.8	17843	-0.54485	0.030032	DOWN	neural-cadherin
111035758	5.91223	8.729	1895.96	2767.05	-0.54542	0.00020429	DOWN	NACHT domain- and WD repeat-containing protein 1
111027692	1025.17	1525.79	46271.9	67546.7	-0.54575	0.00096413	DOWN	uncharacterized LOC111027692
111037516	4.52084	6.69348	334.162	487.837	-0.54585	0.012572	DOWN	uncharacterized LOC111037516——IG_like; Immunoglobulin like
111036234	8.53715	12.6912	414.895	605.92	-0.54638	0.0032899	DOWN	tigger transposable element-derived protein 4-like
111036056	10.7336	15.8643	1866.5	2726.07	-0.54649	0.0011866	DOWN	talin-1-like
111037827	3.4087	5.0331	503.439	735.448	-0.5468	0.0047969	DOWN	diencephalon/mesencephalon homeobox protein 1-like
111027737	3.57889	5.29481	692.868	1012.82	-0.54772	0.048883	DOWN	probable G-protein coupled receptor No18
111027732	45.9758	68.0115	3887.87	5684.38	-0.54802	5.1516e-05	DOWN	cAMP-dependent protein kinase type I regulatory subunit
111028520	3.1281	4.63234	571.757	836.848	-0.54956	0.0041821	DOWN	protein unc-93 homolog A
111034868	5.36923	7.98082	1123.4	1644.85	-0.55008	0.0002817	DOWN	prolyl endopeptidase FAP
111040280	5.6587	8.39991	3116.1	4562.92	-0.55021	3.987e-05	DOWN	vacuolar protein sorting-associated protein 13A-like
111030614	4.91222	7.30411	379.099	555.346	-0.55081	0.006775	DOWN	synaptotagmin-7
111041810	24.6786	36.5372	5005.1	7334.19	-0.55124	0.0045485	DOWN	disks large homolog 1-like
111037474	26.4654	39.3958	3721.61	5454.01	-0.55139	1.8999e-05	DOWN	uncharacterized LOC111037474——IQ; Calmodulin-binding motif
111030660	7.51013	11.1838	879.51	1289.01	-0.55149	0.00043214	DOWN	acetyl-coenzyme A transporter 1-like
111033583	9.13167	13.5805	795.046	1165.47	-0.55181	0.0010212	DOWN	uncharacterized LOC111033583——CAP_GLY; CAP-Gly domain
111034278	8.4214	12.5155	1090	1598.08	-0.55201	0.00028668	DOWN	zinc finger protein 774-like
111034832	6.25526	9.29048	2031.12	2978.4	-0.55226	0.001246	DOWN	uncharacterized LOC111034832——Ig_3; Immunoglobulin domain
111036707	6.89314	10.2727	599.752	879.71	-0.55266	0.0012108	DOWN	slowpoke-binding protein
111032910	2.45661	3.68559	172.042	252.374	-0.5528	0.033115	DOWN	cathepsin B-like cysteine proteinase 4
111038508	17.464	25.9996	2253.62	3310.71	-0.5549	0.010852	DOWN	organic cation transporter protein-like
111030832	1.10744	1.6581	248.877	365.92	-0.55609	0.016504	DOWN	sodium-dependent dopamine transporter-like
111030783	11.2272	16.7906	667.225	982.071	-0.55765	0.00072792	DOWN	LIM domain
111034566	15.2006	22.6881	2148.08	3164.55	-0.55896	5.5801e-05	DOWN	transmembrane and TPR repeat-containing protein 1-like
111036061	2.1622	3.22417	464.329	684.51	-0.55992	0.0092385	DOWN	homeotic protein proboscipedia-like
111033014	4.719	7.04548	575.401	849.301	-0.56171	0.011367	DOWN	ankyrin repeat domain-containing protein 50-like
111041896	5.68903	8.53076	655.633	968.67	-0.56312	0.00093775	DOWN	JNK-interacting protein 1
111026869	3.30748	4.98641	199.665	295.037	-0.56331	0.02145	DOWN	sphingosine kinase B-like
111026567	2.60523	3.91563	235.343	347.917	-0.56398	0.018864	DOWN	macrophage migration inhibitory factor-like
111031844	5.89981	8.81234	876.659	1296.93	-0.56502	0.010843	DOWN	uncharacterized LOC111031844
111036515	12.4394	18.6747	3073.96	4551.04	-0.5661	2.2496e-05	DOWN	sodium channel protein para-like
111034889	1.18073	1.77469	252.689	374.319	-0.56691	0.014044	DOWN	probable G-protein coupled receptor No18
111038277	8.61248	12.9569	589.174	873.328	-0.56783	0.0011952	DOWN	uncharacterized LOC111038277——Immunoglobulin domain
111034377	2.21831	3.33341	696.579	1034.89	-0.57111	0.0051777	DOWN	chaoptin
111040721	6.89932	10.3778	1624.28	2413.26	-0.57118	8.7852e-05	DOWN	voltage-dependent L-type calcium channel subunit beta-1-like
111027938	1.00639	1.52117	256.34	381.016	-0.57179	0.023624	DOWN	alkaline phosphatase-like
111032662	2.61555	3.94076	403.79	600.45	-0.57244	0.005161	DOWN	zwei Ig domain protein zig-8-like
111033002	2.36559	3.56407	792.413	1179.25	-0.57354	0.00051642	DOWN	neuroligin-4 X-linked-like
111026255	4.07409	6.15915	392.616	584.4	-0.57384	0.0042183	DOWN	vegetative cell wall protein gp1-like
111038142	30.6325	46.292	3002.25	4469.35	-0.57402	3.683e-05	DOWN	serine protease inhibitor 88Ea-like
111038088	3.95529	5.98981	642.077	955.913	-0.57413	0.00046591	DOWN	uncharacterized LOC111038088
111041494	54.8943	82.8028	2319.32	3453.7	-0.57444	0.01803	DOWN	ras-like protein 2
111037126	2.82776	4.28981	308.25	459.156	-0.57488	0.0053522	DOWN	uncharacterized LOC111037126——TUDOR; Tudor domain
111040178	108.754	165.276	11314.2	16855.1	-0.57506	0.0068936	DOWN	uncharacterized LOC111040178——JHBP; Haemolymph juvenile hormone binding protein (JHBP)
111034668	7.3652	11.1149	881.836	1313.82	-0.57519	0.00035867	DOWN	choline O-acetyltransferase
111034228	2.24792	3.38998	645.268	961.63	-0.57558	0.0010944	DOWN	heterogeneous nuclear ribonucleoprotein C-like 3
111036107	1.36506	2.06237	194.167	289.576	-0.57664	0.041643	DOWN	junctional adhesion molecule A-like
111041747	2.29905	3.49557	215.25	321.147	-0.57722	0.018233	DOWN	zwei Ig domain protein zig-8-like
111029162	9.76202	14.8136	1139.35	1701.04	-0.57821	0.0019389	DOWN	probable peroxisomal acyl-coenzyme A oxidase 1
111043063	35.4862	53.8294	2765.6	4129.18	-0.57826	1.0819e-05	DOWN	farnesyl pyrophosphate synthase
111033072	10.4711	15.9424	1484.12	2215.98	-0.57834	0.032161	DOWN	myrosinase 1-like
111028477	4.2402	6.44743	380.35	567.929	-0.57838	0.030646	DOWN	UDP-glucuronosyltransferase 2C1-like
111036202	3.96488	6.01113	431.643	644.851	-0.57913	0.0020809	DOWN	uncharacterized LOC111036202
111027697	3.27107	4.9524	642.865	960.543	-0.57933	0.00072193	DOWN	uncharacterized LOC111027697
111030582	4.71479	7.13396	477.209	713.223	-0.57973	0.0027934	DOWN	uncharacterized LOC111030582
111039905	4.45221	6.72644	520.734	779.098	-0.58126	0.024886	DOWN	uncharacterized LOC111039905
111043163	5.34496	8.13283	348.327	521.545	-0.58235	0.0040208	DOWN	farnesol dehydrogenase-like
111026605	6.15815	9.33869	1797.19	2691.16	-0.58248	4.7829e-05	DOWN	cyclic nucleotide-gated cation channel alpha-3
111036284	19.9777	30.3622	1492.82	2240.73	-0.58593	5.4807e-05	DOWN	MARVEL domain-containing protein 1-like
111036519	3.1151	4.74211	397.749	597.088	-0.58609	0.0025614	DOWN	sialic acid synthase
111032456	15.2531	23.2271	1811.63	2719.78	-0.5862	2.5311e-05	DOWN	probable sodium/potassium/calcium exchanger CG1090
111040796	5.57083	8.45971	1534.1	2303.53	-0.58646	0.0014898	DOWN	potassium voltage-gated channel protein Shal
111032948	15.9857	24.5121	2094.91	3147.31	-0.58723	0.0028025	DOWN	peroxidase-like
111029153	50.2834	76.2771	7475.68	11231.6	-0.58729	0.0089175	DOWN	NADP-dependent malic enzyme
111031072	15.839	24.0813	2733.71	4110.01	-0.58828	0.0011952	DOWN	two pore potassium channel protein sup-9-like
111036049	48.3657	73.868	4093.03	6160.77	-0.58994	0.012572	DOWN	thyrotroph embryonic factor
111040887	1.98539	3.03559	265.359	399.538	-0.59039	0.0086357	DOWN	protein dimmed-like
111034443	2.87621	4.38867	277.635	418.253	-0.59119	0.027565	DOWN	UDP-glucuronosyltransferase 2B30-like
111033680	9.27249	14.1965	879.858	1325.61	-0.59132	0.00012509	DOWN	uncharacterized LOC111033680——Low-density lipoprotein receptor domain class A；MANEC domain
111027893	1.90789	2.93339	684.232	1030.89	-0.59133	0.00073737	DOWN	uncharacterized LOC111027893——TUDOR; Tudor domain
111034411	1.11658	1.70624	272.648	410.786	-0.59135	0.040116	DOWN	uncharacterized LOC111034411——PMP22_Claudin; PMP-22/EMP/MP20/Claudin family
111029442	11.225	17.1512	3969.47	5984.38	-0.59225	5.6911e-06	DOWN	C3 and PZP-like alpha-2-macroglobulin domain-containing protein 8
111040812	8.15123	12.438	1562.34	2356.56	-0.59298	0.0027394	DOWN	toll-like receptor 3
111041570	1.38844	2.11937	278.488	420.124	-0.5932	0.012572	DOWN	myosin-G heavy chain
111031073	7.29819	11.1455	2712.86	4096.45	-0.59456	0.00054455	DOWN	tolloid-like protein 2
111029762	34.1227	52.2888	3868.65	5841.89	-0.59461	2.7241e-06	DOWN	ABC transporter G family member 9
111036559	1.84024	2.82008	263.508	398.019	-0.59499	0.0096553	DOWN	carboxypeptidase B-like
111039756	13.6433	20.8997	2047.35	3093.25	-0.59536	0.039666	DOWN	uncharacterized LOC111039756——ZF_C2H2; C2H2 Zn finger [structural motif]
111041971	2.94213	4.52683	328.128	495.949	-0.59593	0.0029653	DOWN	ras-related protein Rab-37-like
111035369	4.18188	6.42462	1564.59	2365.73	-0.5965	1.6582e-05	DOWN	protein unc-79 homolog
111032205	4.07545	6.25713	2788.93	4223.52	-0.59874	6.8984e-06	DOWN	protein unc-80 homolog
111029574	10.9744	16.8125	1831.74	2774.31	-0.59891	0.0012896	DOWN	solute carrier organic anion transporter family member 4C1-like
111041990	8.19859	12.6253	779.971	1183.11	-0.60109	0.00018073	DOWN	protein quiver-like
111036735	1.63832	2.51782	282.296	428.421	-0.60182	0.010021	DOWN	uncharacterized LOC111036735
111038186	7.41229	11.3745	1779.18	2703.04	-0.60337	0.011451	DOWN	pair-rule protein odd-paired-like
111028436	1.42688	2.19899	246.456	374.442	-0.60341	0.011442	DOWN	uncharacterized LOC111028436
111034663	3.95357	6.11551	1053.34	1600.66	-0.6037	2.2626e-05	DOWN	extensin-like
111042115	1.60602	2.48307	402.373	611.749	-0.60441	0.0011917	DOWN	uncharacterized LOC111042115——THAP; The THAP domain is a putative DNA-binding domain (DBD) and probably also binds a zinc ion
111038020	2.56534	3.96541	527.086	801.836	-0.60527	0.00050001	DOWN	neprilysin-2
111038232	1.63992	2.54141	164.921	251.139	-0.60671	0.030646	DOWN	uncharacterized LOC111038232——CD20; CD20-like family
111035892	1.12012	1.74022	136.071	207.536	-0.609	0.03769	DOWN	synaptic vesicle glycoprotein 2B-like
111028629	2.7724	4.2855	320.059	488.392	-0.6097	0.003394	DOWN	lipoma HMGIC fusion partner-like 1 protein
111037527	2.94216	4.55549	414.494	632.573	-0.60988	0.001367	DOWN	potassium voltage-gated channel protein Shaw-like
111033523	73.1993	113.156	9803.11	14963	-0.61008	0.019425	DOWN	long-chain fatty acid transport protein 4
111034544	20.2793	31.3299	5713.1	8720.3	-0.61011	2.2939e-06	DOWN	regulating synaptic membrane exocytosis protein 2
111034600	635.089	989.728	22166.8	33868.5	-0.61154	0.00019105	DOWN	adhesive plaque matrix protein-like
111029141	5.42374	8.41493	937.318	1432.25	-0.61167	5.172e-05	DOWN	SET and MYND domain-containing protein 4-like
111027002	3.85948	5.97545	480.713	734.545	-0.61167	0.0012004	DOWN	tetraspanin-17-like
111034352	15.4784	24.1309	1371.17	2097.49	-0.61326	0.0052679	DOWN	facilitated trehalose transporter Tret1-like
111036920	12.7222	19.7271	1103.61	1688.86	-0.61381	3.4551e-05	DOWN	pikachurin-like
111036336	22.5702	34.9848	2900.81	4439.22	-0.61385	0.015865	DOWN	homeotic protein female sterile-like
111027793	11.7792	18.2573	1221.65	1869.57	-0.61387	4.243e-05	DOWN	uncharacterized LOC111027793
111036257	3.1383	4.8653	851.076	1303.19	-0.61468	0.00011791	DOWN	zinc finger protein 236-like
111037041	10.1509	15.7135	2490	3813.71	-0.61505	0.0027189	DOWN	uncharacterized LOC111037041——PKc_like; Protein Kinases, catalytic domain；Coagulation factor 5/8 C-terminal domain, discoidin domain
111040054	14.1428	21.9299	1398.67	2142.27	-0.61509	2.4864e-05	DOWN	G protein-activated inward rectifier potassium channel 3-like
111026361	1.85296	2.87723	283.627	434.798	-0.61635	0.0075272	DOWN	limbic system-associated membrane protein-like
111032408	11.7311	18.1856	2211.09	3390.89	-0.61691	0.0016468	DOWN	NAD(P) transhydrogenase mitochondrial-like
111030176	8.06297	12.5476	614.674	942.715	-0.617	0.00025979	DOWN	neuronal acetylcholine receptor subunit beta-2-like
111030684	40.686	62.9443	10275.6	15765.6	-0.61756	0.037562	DOWN	protein phosphatase 1 regulatory subunit 3B-like
111043062	3.07774	4.7775	515.688	791.638	-0.61834	0.002096	DOWN	hemicentin-1-like
111034360	47.553	73.9878	8523.05	13090.1	-0.61903	6.0518e-07	DOWN	uncharacterized LOC111034360——Cytochrom_B561; Eukaryotic cytochrome b561
111031806	2.85245	4.44117	470.435	722.673	-0.61935	0.0008104	DOWN	acetylcholine receptor subunit beta-like 2
111034415	22.3688	34.8963	4239.37	6518.06	-0.6206	1.2365e-06	DOWN	synaptotagmin 1
111028583	2.18831	3.41886	234.912	361.542	-0.62204	0.0093899	DOWN	Kv channel-interacting protein 2-like
111026908	2.66069	4.16554	438.882	676.113	-0.62343	0.00070387	DOWN	RING finger protein 207-like
111033639	1.59642	2.48666	161.311	248.658	-0.62432	0.041223	DOWN	glutamate receptor ionotropic kainate 2-like
111040669	8.28144	13.011	745.703	1149.65	-0.62453	0.0038987	DOWN	tubulin alpha chain testis-specific-like
111028296	22.8777	35.7725	5521.39	8514.29	-0.62485	6.0518e-07	DOWN	thrombospondin type-1 domain-containing protein 7A-like
Novel00057	1.1148	1.74625	186.304	287.48	-0.6258	0.020387	DOWN	PREDICTED: uncharacterized protein LOC100569054 [Acyrthosiphon pisum]
111033510	29.5306	46.2449	1832.5	2828.27	-0.62611	3.6189e-06	DOWN	synaptogyrin
111041891	3.39379	5.30443	484.661	748.304	-0.62665	0.0015911	DOWN	WNT1-inducible-signaling pathway protein 2
111032334	9.18147	14.3731	2275.54	3514.11	-0.62695	2.9805e-06	DOWN	rho GTPase-activating protein 100F-like
111041101	1.96876	3.0918	251.65	388.893	-0.62796	0.010424	DOWN	rac GTPase-activating protein 1-like
111039208	1.39358	2.19484	120.739	186.625	-0.62825	0.040116	DOWN	cell division cycle-associated 7-like protein
111035983	3.217	5.04652	209.539	324.194	-0.62963	0.013994	DOWN	uncharacterized LOC111035983
111040497	81.234	126.776	11127.6	17217.3	-0.62972	0.029667	DOWN	4-hydroxybutyrate coenzyme A transferase
111042604	2.89366	4.53165	403.735	625.311	-0.63117	0.049615	DOWN	sterile alpha and TIR motif-containing protein 1-like
111034260	104.571	164.001	4476.88	6937.75	-0.63197	1.1871e-05	DOWN	myosin-2 essential light chain-like
111036750	19.2111	30.1937	2192.38	3398.38	-0.63235	0.0088989	DOWN	elongation of very long chain fatty acids protein 7-like
111037953	7.4936	11.7998	746.842	1157.74	-0.63244	3.5776e-05	DOWN	nucleolar and coiled-body phosphoprotein 1-like
111035322	13.1584	20.7288	1913.71	2970.51	-0.63434	2.3655e-06	DOWN	endothelin-converting enzyme homolog
111034474	8.43139	13.29	1326.13	2064.86	-0.63882	5.6778e-05	DOWN	uncharacterized LOC111034474——CUB; CUB domain; extracellular domain; present in proteins mostly known to be involved in development; not found in prokaryotes, plants and yeast； Low Density Lipoprotein Receptor Class A domain
111040243	3.08831	4.88635	374.879	584.1	-0.63979	0.0008618	DOWN	dipeptidase 1-like
111027154	6.21329	9.81347	606.394	944.844	-0.63982	0.000157	DOWN	gamma-aminobutyric acid receptor subunit beta-like
111034980	10.5203	16.6792	4743.8	7414.11	-0.64423	2.4792e-07	DOWN	teneurin-a
111030556	1.97371	3.13249	141.171	220.638	-0.64423	0.024812	DOWN	uncharacterized LOC111030556——TSP1; Thrombospondin type 1 repeats
111038587	3.7114	5.87599	462.115	722.703	-0.64515	0.00043965	DOWN	SRSF protein kinase 3-like
111039400	3.75822	5.97522	222.164	347.784	-0.64656	0.0071863	DOWN	elongation of very long chain fatty acids protein 4-like
111029698	7.43101	11.756	967.442	1514.66	-0.64674	0.00098732	DOWN	vesicular glutamate transporter 1-like
111040112	7.16376	11.391	342.431	536.425	-0.64756	0.0014982	DOWN	N-acylneuraminate cytidylyltransferase
111032453	9.75545	15.4851	1679.18	2631.15	-0.64794	1.0662e-05	DOWN	tubulin alpha-1C chain
111031644	1.83105	2.9054	158.427	248.453	-0.64915	0.026975	DOWN	fatty acyl-CoA reductase wat-like
111029221	17.2731	27.4472	1860.2	2921.64	-0.65132	0.0032849	DOWN	ATP-binding cassette sub-family G member 4-like
111033830	1.22946	1.96186	209.519	329.121	-0.65154	0.0076833	DOWN	ras-like protein rasC
111037017	9.29782	14.8422	1147.04	1802.15	-0.6518	4.4396e-06	DOWN	acetylcholinesterase-like
111031141	2.99257	4.7757	658.374	1034.55	-0.65202	6.3747e-05	DOWN	glutamate receptor ionotropic NMDA 2B
111036794	6.54686	10.4289	3543.57	5571.5	-0.65286	4.5646e-07	DOWN	protein unc-13 homolog B
111031545	4.17454	6.63498	848.98	1335.43	-0.65351	0.0030138	DOWN	TWiK family of potassium channels protein 18-like
111038139	1.95436	3.12184	164.371	258.576	-0.65363	0.013	DOWN	uncharacterized LOC111038139
111030181	4.04654	6.47668	336.191	529.401	-0.65508	0.00076282	DOWN	ly6/PLAUR domain-containing protein 6B-like
111037224	20.9253	33.5499	2369.57	3732.31	-0.65545	6.1638e-05	DOWN	ATP-dependent RNA helicase vasa-like
111028531	35.3293	56.227	1676.2	2641.04	-0.65591	0.005387	DOWN	uncharacterized LOC111028531——Atg14; Vacuolar sorting 38 and autophagy-related subunit 14
111034571	1.51084	2.4169	336.238	529.974	-0.65644	0.0010671	DOWN	SCY1-like protein 2
111039698	12.781	20.5092	878.119	1384.27	-0.65664	7.4461e-06	DOWN	uncharacterized LOC111039698
111030749	7.73387	12.3493	891.146	1404.87	-0.65671	2.5045e-05	DOWN	acetylcholine receptor subunit alpha-L1
111037125	4.07126	6.49344	636.168	1003.29	-0.65726	0.00012602	DOWN	glutamate receptor 1-like
111028816	2.57817	4.15016	231.076	364.824	-0.65883	0.0032068	DOWN	uncharacterized LOC111028816
111031753	1.63169	2.60914	150.264	237.465	-0.66022	0.021644	DOWN	homeobox protein orthopedia
111026795	7.27002	11.6873	1197.93	1893.6	-0.66059	1.9321e-06	DOWN	gamma-aminobutyric acid type B receptor subunit 1
111027700	1.46436	2.34041	260.027	411.153	-0.66102	0.0041966	DOWN	uncharacterized LOC111027700——CIDE-N; CIDE-N domain
111037149	2.03386	3.26609	354.327	560.331	-0.6612	0.0082527	DOWN	uncharacterized LOC111037149——p450; Cytochrome P450
111026203	6.26116	10.0824	526.517	832.998	-0.66183	0.00060705	DOWN	low-density lipoprotein receptor-related protein 2-like
111041227	26.4495	42.5649	3149.49	4983.11	-0.66193	2.4937e-06	DOWN	uncharacterized LOC111041227
111027193	4.70923	7.58914	542.639	859.375	-0.6633	0.0039277	DOWN	uncharacterized LOC111027193
111029423	3.58756	5.7798	355.243	562.72	-0.66361	0.00047062	DOWN	tectonin beta-propeller repeat-containing protein
111041600	45.8002	73.5368	15589.9	24698.7	-0.66383	1.9781e-06	DOWN	fatty acid synthase-like
111030319	1.92188	3.08129	600.884	952.108	-0.66404	0.0001043	DOWN	acid sphingomyelinase-like phosphodiesterase 3a
111037370	128.727	207.388	14817.6	23482.5	-0.66427	0.033715	DOWN	carboxypeptidase M-like
111042148	3.79278	6.08709	425.115	673.963	-0.66482	0.00034231	DOWN	uncharacterized LOC111042148——Uncharacterized conserved protein (DUF2371)
111036023	11.6107	18.6636	3287.42	5212.06	-0.6649	1.6804e-07	DOWN	peripheral-type benzodiazepine receptor-associated protein 1
111040089	6.95193	11.2183	693.525	1099.81	-0.66523	1.1898e-05	DOWN	transmembrane protein 181
111040491	3.88245	6.24727	1466.09	2325.24	-0.66541	1.1445e-06	DOWN	cadherin-23
111035860	16.4686	26.4883	3261.41	5175.74	-0.66627	1.9385e-07	DOWN	follistatin-related protein 5-like
111034056	6.2812	10.0953	747.78	1186.84	-0.66644	0.017341	DOWN	proton-coupled folate transporter-like
111033399	1.84914	2.96327	266.055	422.277	-0.66647	0.0037601	DOWN	inhibitory POU protein
111037637	6.78968	10.9592	918.701	1458.44	-0.66676	0.0022216	DOWN	fatty acyl-CoA reductase wat-like
111041696	2.40862	3.87977	222.833	353.898	-0.66737	0.0058762	DOWN	insulin-like growth factor-binding protein-related protein 1
111028627	12.1064	19.4609	2257.07	3584.94	-0.6675	0.00010518	DOWN	uncharacterized LOC111028627——Mid1; Stretch-activated Ca2+-permeable channel component
111026317	26.4437	42.3954	5117.39	8128.29	-0.66754	0.0049054	DOWN	epidermal growth factor receptor kinase substrate 8-like
111028702	5.12131	8.2921	443.189	704.396	-0.66846	0.00011993	DOWN	uncharacterized LOC111028702
111036230	2.48424	4.01088	828.886	1318.59	-0.66975	1.085e-05	DOWN	protein artichoke
111027341	122.644	198.045	2598.41	4134.33	-0.67003	2.1407e-07	DOWN	D-dopachrome decarboxylase-B-like
111043088	6.88474	11.1254	1854.45	2953.77	-0.67156	6.6816e-07	DOWN	F-BAR and double SH3 domains protein 2
111040751	6.16326	9.98673	693.821	1105.15	-0.67161	1.5837e-05	DOWN	beta-galactosidase-like
111030942	8.30001	13.371	3226.85	5142.03	-0.67221	0.00023098	DOWN	mediator of RNA polymerase II
111032908	12.4583	20.3156	763.375	1217.85	-0.67387	0.0034259	DOWN	cathepsin B-like cysteine proteinase 3
111039309	6.21711	10.1201	182.663	292.405	-0.67878	0.014782	DOWN	small ubiquitin-related modifier 3-like
111037529	7.6625	12.4479	3145.31	5037.13	-0.6794	1.3776e-07	DOWN	protein stoned-B-like
111041310	41.3164	67.0657	2471.62	3964.31	-0.68161	1.0064e-05	DOWN	ras-related protein Rab-3
111036280	7.59626	12.36	2489.69	3993.92	-0.68184	1.5808e-07	DOWN	MAP kinase-activating death domain protein
111036493	4.689	7.60102	461.894	741.349	-0.68259	0.019112	DOWN	flocculation protein FLO11-like
111030126	1.21115	1.96458	156.749	251.612	-0.68274	0.018084	DOWN	protein lozenge-like
111038875	1.01634	1.65566	116.544	187.337	-0.68476	0.03579	DOWN	alpha-(1 6)-fucosyltransferase-like
111036516	5.34584	8.71693	881.73	1417.67	-0.68511	4.9697e-06	DOWN	sodium channel protein para-like
111026474	15.1892	24.7036	2614.63	4204.15	-0.68521	1.4206e-06	DOWN	microtubule-associated protein tau
111033656	10.5475	17.2508	1042.17	1676.29	-0.68567	1.0495e-06	DOWN	pikachurin-like
111039090	4.16748	6.80986	470.146	756.453	-0.68614	9.0088e-05	DOWN	synaptosomal-associated protein 25-like
111030387	24.4892	39.9824	1582.24	2545.92	-0.68622	4.5699e-07	DOWN	neo-calmodulin-like
111037087	4.48266	7.34337	470.025	757.157	-0.68786	4.2785e-05	DOWN	lachesin-like
111033704	18.5484	30.2606	3603.44	5805.71	-0.6881	8.4424e-06	DOWN	uncharacterized LOC111033704——ERM;Ezrin/radixin/moesin family
111037877	30.2638	49.4279	3193.91	5146.66	-0.68831	0.00018707	DOWN	GTP cyclohydrolase 1
111037181	292.227	476.311	11206.3	18087.8	-0.69071	0.016829	DOWN	myosin regulatory light chain sqh
111036454	37.8013	61.9234	9194.16	14849.9	-0.69166	8.4554e-09	DOWN	CD109 antigen-like
111029392	17.5611	28.7898	2785.01	4498.38	-0.69172	4.4784e-08	DOWN	beta-glucuronidase
111036528	10.852	17.7655	1969.81	3183.12	-0.69239	2.1756e-07	DOWN	vesicular inhibitory amino acid transporter
111035631	26.0112	42.6824	6010.43	9716.34	-0.69294	0.0437	DOWN	extensin-like
111036523	40.985	67.302	3697.18	5980.08	-0.69374	3.0581e-08	DOWN	calbindin-32
111031982	3.95183	6.47817	488.955	791.097	-0.69415	7.044e-05	DOWN	5-hydroxytryptamine receptor-like
111037941	8.9432	14.6529	5165.28	8362.46	-0.69508	3.724e-08	DOWN	voltage-dependent calcium channel type A subunit alpha-1
111029210	3.76482	6.17145	758.832	1228.71	-0.6953	9.8146e-06	DOWN	gamma-aminobutyric acid type B receptor subunit 2
111026847	26.1547	42.9629	2826.57	4579.6	-0.69617	6.9616e-08	DOWN	synapsin
111035897	4.80153	7.87519	795.511	1290.13	-0.69757	0.00014649	DOWN	serine/threonine-protein kinase BRSK2
111042433	10.5518	17.3267	1323.26	2146.59	-0.69795	0.0027594	DOWN	heat shock protein 70 A1-like
111032008	1.00947	1.65816	305.619	496.022	-0.69867	0.0014728	DOWN	uncharacterized LOC111032008
111031521	10.2455	16.829	2702.71	4387.29	-0.69892	1.2568e-07	DOWN	potassium voltage-gated channel protein Shab
111039363	2.71496	4.47255	281.739	457.675	-0.69997	0.000744	DOWN	sodium-dependent dopamine transporter
111037914	4.92078	8.08049	513.515	834.363	-0.70027	9.0534e-05	DOWN	potassium voltage-gated channel protein Shaw-like
111027367	62.9006	103.811	2044	3322.48	-0.70087	1.1792e-07	DOWN	macrophage migration inhibitory factor-like
111030654	1.80571	2.9626	277.024	450.417	-0.70125	0.029918	DOWN	head-specific guanylate cyclase
111040281	11.1964	18.4469	2283.88	3714.27	-0.70159	7.0094e-08	DOWN	muscarinic acetylcholine receptor DM1
111035844	7.38347	12.2276	1553.76	2530.03	-0.70339	1.1115e-07	DOWN	putative fatty acyl-CoA reductase CG5065
111026479	23.8532	39.3919	1247.06	2030.68	-0.70343	5.5165e-07	DOWN	uncharacterized LOC111026479
111037826	5.50507	9.05636	1591.69	2591.99	-0.7035	0.0015331	DOWN	transcription factor mef2A-like [ Myzus persicae (green peach aphid) ]
111041027	1.37893	2.27525	169.278	275.827	-0.70437	0.007779	DOWN	uncharacterized LOC111041027
111035199	8.9477	14.8057	1110.82	1811.72	-0.70574	9.7848e-07	DOWN	probable cytochrome P450 6a13
111031937	5.73263	9.51461	687.634	1121.73	-0.70602	0.00019907	DOWN	thiamine transporter 2-like
111031987	16.9789	28.165	1510.6	2466.65	-0.70743	3.701e-06	DOWN	J domain-containing protein
111041758	8.68368	14.3719	1999.21	3265.81	-0.70801	1.361e-07	DOWN	voltage-dependent calcium channel subunit alpha-2/delta-3
111030415	3.549	5.91281	271.287	443.512	-0.70915	0.00029148	DOWN	igLON family member 5-like
111040289	2.33164	3.88063	310.333	507.761	-0.71033	0.00023304	DOWN	uncharacterized LOC111040289
111040449	7.25661	12.0066	310.833	508.988	-0.71149	0.00086797	DOWN	uncharacterized LOC111040449——LDLa; Low-density lipoprotein receptor domain class A
111041099	1885.36	3115.23	90571	148387	-0.71225	0.019274	DOWN	myosin regulatory light chain 2
111038177	60.0689	99.2079	14835	24310	-0.71254	0.03882	DOWN	PDZ and LIM domain protein Zasp
111033191	1.28778	2.15567	106.957	175.306	-0.71284	0.019783	DOWN	ribonuclease H1-like
111029965	2.49584	4.16111	687.04	1127.39	-0.71453	2.8621e-06	DOWN	uncharacterized LOC111029965——RT_pepA17; Reverse transcriptase (RTs) in retrotransposons
111030962	5.57253	9.26785	588.941	968.022	-0.71692	0.0010589	DOWN	protein tipE
111033411	1.64337	2.74366	275.824	453.456	-0.71722	0.00055074	DOWN	uncharacterized family 31 glucosidase KIAA1161
111035643	463.531	779.452	16278.4	26771.1	-0.71772	0.018642	DOWN	uncharacterized LOC111035643
111032037	9.13507	15.2936	892.688	1469.27	-0.71887	7.0698e-07	DOWN	fumarylacetoacetase
111032962	18.2896	30.5181	4623.12	7613.08	-0.71961	9.4809e-09	DOWN	leucine-rich repeats and immunoglobulin-like domains protein 2
111040735	2.27439	3.80139	327.065	538.633	-0.71973	0.00018819	DOWN	uncharacterized LOC111040735
111031717	6.60359	11.0269	1018.18	1677.21	-0.72008	1.0372e-06	DOWN	protein still life isoform SIF type 1-like
111035497	6.14681	10.228	460.075	758.594	-0.72146	0.0065037	DOWN	protein SERAC1
111030147	1.83635	3.07902	297.182	490.185	-0.72198	0.022124	DOWN	runt-related
111038346	19.5205	32.7182	1104.27	1822.45	-0.72279	6.1784e-05	DOWN	farnesol dehydrogenase-like
111030190	12.6464	21.1758	1654.61	2736.58	-0.72588	1.2937e-07	DOWN	acetylcholine receptor subunit beta-like 1
111030791	98.3939	164.976	8423.63	13951.6	-0.72792	0.0031026	DOWN	decaprenyl-diphosphate synthase subunit 1
111034091	7.94752	13.3632	2595.27	4303.48	-0.72962	1.2585e-08	DOWN	acetylcholine receptor subunit alpha-type acr-16-like
111042611	1.42869	2.42341	156.481	259.643	-0.73054	0.0026749	DOWN	prolyl 4-hydroxylase subunit alpha-2-like
111036138	11.2318	18.8765	605.103	1004.57	-0.73132	2.2088e-05	DOWN	putative fatty acyl-CoA reductase CG5065
111028530	9.31851	15.7358	817.016	1356.97	-0.73196	4.9214e-07	DOWN	acetyl-coenzyme A transporter 1-like
111032120	32.4713	54.8519	1936.69	3219.55	-0.73327	1.794e-08	DOWN	uncharacterized LOC111032120——SMC_N; RecF/RecN/SMC N terminal domain
111026202	36.0543	61.0203	1949.52	3241.28	-0.73344	6.3914e-09	DOWN	uncharacterized LOC111026202——IlGF_like; Insulin/insulin-like growth factor/relaxin family
111038278	149.565	250.951	35570.2	59146.7	-0.73363	0.0050994	DOWN	alpha-actinin sarcomeric
111028051	5.33719	9.00948	391.996	653.147	-0.73657	5.7591e-05	DOWN	uncharacterized LOC111028051
111035851	23.0761	39.2152	1667.01	2778.55	-0.73707	1.8464e-05	DOWN	uncharacterized LOC111035851——DNA_pol3_delta2; DNA polymerase III, delta subunit
111036165	102.857	174.417	6851.53	11426.7	-0.73792	1.9183e-10	DOWN	soluble calcium-activated nucleotidase 1-like
111028193	6.36413	10.7513	1775.8	2963.22	-0.73869	8.4177e-08	DOWN	serine-rich adhesin for platelets
111030748	1.15011	1.94412	231.178	385.922	-0.7393	0.0012458	DOWN	lachesin-like
111031811	4.35142	7.37576	621.378	1038.23	-0.74058	3.9623e-06	DOWN	uncharacterized LOC111031811——7tm_GPCRs; TM helix 1 [structural motif]；7tm_GPCRs; seven-transmembrane G protein-coupled receptor superfamily
111032296	2.02894	3.42727	299.056	499.741	-0.74076	0.00030998	DOWN	xaa-Pro aminopeptidase ApepP-like
111032557	5.53102	9.33904	908.367	1518.77	-0.74155	0.03051	DOWN	protocadherin Fat 4
111037418	14.7176	24.8846	1151.23	1925.67	-0.74218	0.00011122	DOWN	uncharacterized LOC111037418——TSP1; Thrombospondin type 1 repeats；Spond_N; Spondin_N
111037981	1.33075	2.26643	174.288	291.683	-0.74293	0.0079429	DOWN	UDP-N-acetylglucosamine--peptide N-acetylglucosaminyltransferase 110 kDa subunit-like
111040344	3.08446	5.25246	978.993	1639.38	-0.74378	8.0018e-05	DOWN	fatty acid synthase-like
111035777	8.50353	14.4467	1152.56	1932.67	-0.74575	1.4498e-07	DOWN	hemicentin-1-like
111042946	2.30713	3.91666	228.318	382.857	-0.74576	0.041223	DOWN	arrestin domain-containing protein 17-like
111034355	7.04529	11.9978	925.808	1552.49	-0.7458	2.4021e-07	DOWN	uncharacterized LOC111034355——Collagen; Collagen triple helix repeat (20 copies)
111039877	19.6065	33.2175	3911.73	6559.94	-0.74588	0.0010602	DOWN	zinc finger protein 395
111030442	4.49505	7.61747	1022.15	1715.73	-0.74722	0.0023332	DOWN	adenylate cyclase type 8
111039438	315.279	537.093	23832.9	40006	-0.74727	0.010768	DOWN	uncharacterized LOC111039438——Protein of unknown function (DUF1676)
111037573	2.16881	3.69949	362.396	608.611	-0.74795	4.257e-05	DOWN	uncharacterized LOC111037573——Popeye; Popeye protein conserved region
111034892	2.05085	3.49072	278.827	468.315	-0.74811	0.0030702	DOWN	neuropeptide F receptor-like
111040288	2.13559	3.63751	136.316	229.073	-0.74885	0.049183	DOWN	ABC transporter F family member 4-like
111034999	3.01323	5.14689	407.691	685.329	-0.74932	2.1908e-05	DOWN	carbonic anhydrase-related protein 10
111036118	7.94311	13.5153	1493.33	2514.65	-0.75182	7.0156e-05	DOWN	gamma-aminobutyric acid receptor subunit beta-like
111033427	6.61252	11.2912	587.431	989.386	-0.75211	3.5237e-06	DOWN	thiamine transporter 1-like
111035231	6.73494	11.5271	788.371	1328.78	-0.75315	3.0238e-07	DOWN	uncharacterized LOC111035231——SH2; Src homology 2 (SH2) domain
111032228	3.75613	6.43014	839.868	1415.62	-0.7532	2.7292e-07	DOWN	uncharacterized LOC111032228
111040196	7.78914	13.2911	2347.97	3957.63	-0.75323	8.4364e-09	DOWN	putative GTP-binding protein RAD
111027439	7.63998	13.062	953.892	1608	-0.75337	1.5035e-07	DOWN	serine/threonine-protein kinase Sgk2-like
111033581	3.85889	6.59377	375.628	634.966	-0.75737	0.0033107	DOWN	cytochrome P450 6j1-like
111041599	38.7256	66.3427	13225.6	22362.3	-0.75773	2.2843e-10	DOWN	fatty acid synthase-like
111036713	13.8287	23.5849	1116.64	1888.17	-0.75783	0.040509	DOWN	cathepsin B-like cysteine proteinase 3
111034388	2.61853	4.4979	779.524	1320.08	-0.75996	3.4353e-07	DOWN	heparan sulfate glucosamine 3-O-sulfotransferase 5-like
111041360	4.99094	8.62337	530.6	899.009	-0.76071	0.0069041	DOWN	uncharacterized LOC111041360
111029202	39.8002	68.1602	3933.72	6666.88	-0.76112	6.547e-05	DOWN	calcium/calmodulin-dependent protein kinase type II alpha chain
111039069	1.22	2.1077	110.901	188.041	-0.76178	0.013708	DOWN	katanin p60 ATPase-containing subunit A1-like
111031020	4.88694	8.42162	587.125	995.927	-0.76237	1.7255e-06	DOWN	uncharacterized LOC111031020
111036464	7.70772	13.2765	837.98	1421.66	-0.76259	1.8185e-07	DOWN	15-hydroxyprostaglandin dehydrogenase [NAD(+)]-like
111026782	2.44255	4.18556	822.291	1395.96	-0.76353	0.0044473	DOWN	neurexin-1-like
111040845	2.92821	5.04577	623.507	1060.33	-0.76604	1.8398e-06	DOWN	BAI1-associated protein 3
111035343	13.017	22.6817	540.678	919.937	-0.76677	0.02832	DOWN	uncharacterized LOC111035343——PBP_GOBP; PBP/GOBP family
111029021	302.291	521.501	18000.9	30649.9	-0.76782	3.0888e-06	DOWN	omega-amidase NIT2-like
111037931	20.217	34.8505	3952.1	6741.69	-0.77049	0.00058107	DOWN	cyclin-dependent kinase 5 activator 1
111026972	2.07336	3.60572	194.325	331.619	-0.77106	0.00065906	DOWN	follicle cell protein 3C-1
111029152	12.8181	22.2311	1816.23	3104.78	-0.77354	3.3721e-09	DOWN	glutamate receptor ionotropic kainate 1
111041727	12.6891	22.0121	3054.13	5221.74	-0.77377	5.1289e-10	DOWN	glutamate-gated chloride channel
111038825	11.7419	20.2389	1257.97	2151.44	-0.77421	0.018569	DOWN	potassium voltage-gated channel protein Shaker
111033359	21.8455	37.7564	15206	26034.4	-0.77578	0.034663	DOWN	mucin-16-like
111035462	1.15999	2.02056	161.625	277.049	-0.77749	0.0026742	DOWN	N-acetyltransferase ESCO2-like
111039122	8.67511	15.1507	1532.07	2628.33	-0.77866	1.4923e-09	DOWN	piwi-like protein Siwi
111036451	2.58504	4.52339	82.1576	141.093	-0.78018	0.028115	DOWN	tigger transposable element-derived protein 6-like
111031997	37.7242	65.7777	3543.3	6086.91	-0.78062	2.0677e-10	DOWN	proton-coupled amino acid transporter-like protein CG1139
111030697	2.18211	3.81949	535.193	919.81	-0.78128	1.0699e-06	DOWN	uncharacterized LOC111030697——Rap_GAP; Rap/ran-GAP；BTB; BTB/POZ domain；BTB; Broad-Complex, Tramtrack and Bric a brac
111038080	4.46222	7.8128	226.401	389.845	-0.78402	0.00023634	DOWN	collagen alpha-1(XI) chain-like
111027377	5.01311	8.78065	544.935	939.207	-0.78536	9.3793e-07	DOWN	serine-enriched protein
111039613	6.5394	11.4441	1185.58	2047.25	-0.7881	2.0492e-08	DOWN	uncharacterized LOC111039613
111037565	7.23963	12.7232	417.469	722.245	-0.79082	6.7447e-06	DOWN	dehydrogenase/reductase SDR family member 11-like
111036117	5.47228	9.60267	399.454	691.475	-0.79165	1.1299e-05	DOWN	gamma-aminobutyric acid receptor subunit beta-like
111029046	3.93077	6.87079	672.345	1163.93	-0.79172	0.0038673	DOWN	uncharacterized LOC111029046
111035309	296.53	521.362	21302.9	36893.4	-0.79231	8.4576e-12	DOWN	uncharacterized LOC111035309
111040007	1.83639	3.22458	110.206	190.867	-0.79237	0.011187	DOWN	uncharacterized LOC111040007——C2; C2 domain
111042357	5.20971	9.16144	433.141	750.467	-0.79295	3.1383e-06	DOWN	uncharacterized LOC111042357
111029821	2.07448	3.65126	301.089	521.995	-0.79385	4.4894e-05	DOWN	beta-galactoside alpha-2 6-sialyltransferase 2
111032252	21.1436	37.1779	1021.49	1772.52	-0.79512	1.7218e-08	DOWN	lipopolysaccharide-induced tumor necrosis factor-alpha factor homolog
111029433	1.24211	2.17905	103.272	179.367	-0.79646	0.027838	DOWN	uncharacterized LOC111029433
111028713	2.15841	3.82902	126.403	219.592	-0.79679	0.030032	DOWN	collagen alpha-1(XI) chain-like
111031263	8.15536	14.4324	719.252	1249.55	-0.79684	4.4467e-08	DOWN	uncharacterized LOC111031263——Domain of unknown function (DUF4802)
111032842	46.3524	81.8803	2115.12	3676.26	-0.7975	0.0027017	DOWN	CKLF-like MARVEL transmembrane domain-containing protein 8
111031568	1.7879	3.16416	157.738	274.643	-0.80003	0.0014073	DOWN	uncharacterized LOC111031568——SEC14; Sec14p-like lipid-binding domain
111041447	9.85471	17.551	1226.46	2138.43	-0.80205	0.042956	DOWN	uncharacterized LOC111041447
111027643	5.97343	10.5121	906.785	1582.04	-0.80296	0.0068752	DOWN	octopamine receptor Oamb
111031450	9.20948	16.2578	2810.52	4909.91	-0.80486	0.00013523	DOWN	uncharacterized LOC111031450——zf-C2HC; Zinc finger, C2HC type；Sec23_BS; Sec23/Sec24 beta-sandwich domain
111040740	1.93699	3.45056	138.528	242.183	-0.80592	0.001785	DOWN	uncharacterized LOC111040740—— Domain of unknown function (DUF4806)
111040969	3.16746	5.61252	979.467	1713.79	-0.80712	2.5985e-08	DOWN	uncharacterized LOC111040969
111036095	375.143	666.608	12260.5	21518.1	-0.81153	0.020523	DOWN	ejaculatory bulb-specific protein 3-like
111033576	1.77113	3.1639	508.708	895.138	-0.81527	5.1591e-07	DOWN	uncharacterized LOC111033576——PH; Pleckstrin homology domain；PDZ_signaling；PH-like; Pleckstrin homology-like domain
111031669	5.28384	9.40279	1669.74	2942.45	-0.8174	0.00058547	DOWN	disintegrin and metalloproteinase domain-containing protein 11
111036836	4.57278	8.2473	560.762	989.531	-0.81936	0.0011463	DOWN	acetyl-coenzyme A transporter 1-like
111039649	11.3364	20.2146	1972.11	3485.06	-0.82144	0.0056822	DOWN	uncharacterized LOC111039649
111028446	4.78828	8.62745	121.033	214.001	-0.82222	0.0019605	DOWN	histone H2A-like
111037046	53.6598	96.2823	2666.35	4714.58	-0.82226	5.1607e-11	DOWN	glutathione S-transferase 1-1-like
111042056	2.07153	3.71483	240.614	426.011	-0.82417	0.00014591	DOWN	zwei Ig domain protein zig-8-like
111028227	1.34285	2.40838	76.7166	135.951	-0.82547	0.032041	DOWN	phospholipid scramblase 2-like
111039446	10.5581	19.1055	675.51	1197.09	-0.82548	0.012966	DOWN	uncharacterized LOC111039446
111035809	6.32751	11.3194	4199.73	7457.13	-0.82832	0.046926	DOWN	VWD; von Willebrand factor (vWF) type D domain；LPD_N; Lipoprotein N-terminal Domain；DUF1081; Domain of Unknown Function (DUF1081)；C8; C8 domain；DUF1943; Domain of unknown function (DUF1943)
111032081	15.0013	26.9374	1351.15	2399.25	-0.82839	0.00016984	DOWN	protein singles bar
111034798	8.82113	15.851	792.442	1407.41	-0.82867	4.4784e-08	DOWN	eggshell protein 1-like
111039298	10.8675	19.4829	1555.56	2771	-0.83297	0.045496	DOWN	hormone receptor 4-like
111035420	4.95511	8.96357	483.065	861.532	-0.83469	9.904e-07	DOWN	uncharacterized LOC111035420
111032079	18.4945	33.3858	1282.54	2289.56	-0.83606	0.00071521	DOWN	15-hydroxyprostaglandin dehydrogenase [NAD(+)]-like
111030999	7.60899	13.7119	2464.67	4409.04	-0.83907	0.014779	DOWN	uncharacterized LOC111030999——C1_1; Phorbol esters/diacylglycerol binding domain (C1 domain)；SH3; Src Homology 3 domain superfamily
111041001	6.61014	11.9959	824.339	1475.54	-0.83993	8.5842e-09	DOWN	beta-1 adrenergic receptor
111028690	2.52054	4.57001	698.371	1253.03	-0.84336	0.00018637	DOWN	uncharacterized LOC111028690——Ig; Immunoglobulin domain
111041539	4.90522	9.01073	509.762	919.061	-0.85034	0.00020429	DOWN	G-protein coupled receptor Mth2-like
111038225	2.58234	4.77548	421.645	763.348	-0.85631	0.0015428	DOWN	uncharacterized LOC111038225——PKc_like; Protein Kinases, catalytic domain
111034320	1.1211	2.06733	50.5843	91.5824	-0.85638	0.047882	DOWN	chromobox protein homolog 5-like
111038279	1.2275	2.25641	329.041	596.063	-0.8572	4.6382e-06	DOWN	DNA-binding protein RFX2-like
111035644	4.55489	8.39791	653.452	1184.03	-0.85755	9.4809e-09	DOWN	cyclin-J-like
111028862	137.105	252.896	7884.96	14323.7	-0.86123	6.6002e-14	DOWN	uncharacterized LOC111028862
111035477	1.94031	3.58511	171.849	312.191	-0.86129	0.00018251	DOWN	basement membrane-specific heparan sulfate proteoglycan core protein-like
111037562	17.9426	33.0721	4588.85	8346.05	-0.86296	1.2884e-12	DOWN	uncharacterized LOC111037562
111028445	3.68532	6.84811	98.3517	179.44	-0.86748	0.0049166	DOWN	histone H2B-like
111043154	1.86354	3.45316	115.72	211.34	-0.86893	0.0025081	DOWN	uncharacterized LOC111043154
111027361	1.72758	3.2171	146.297	267.585	-0.8711	0.00051089	DOWN	forkhead box protein S1-like
111038879	2.15829	3.99463	155.844	285.154	-0.87164	0.00055229	DOWN	lachesin-like
111040183	2.76896	5.15067	223.07	408.358	-0.87234	4.4564e-05	DOWN	CCR4-NOT
111037974	107.879	202.05	10386.8	19024.7	-0.87312	0.021667	DOWN	uncharacterized LOC111037974
111030390	1096.53	2029.44	47418.5	86915.9	-0.87417	0.0032847	DOWN	uncharacterized LOC111030390
111031963	2.0714	3.86723	641.575	1177.38	-0.87589	3.3721e-09	DOWN	serine-enriched protein-like
111033980	2.63031	4.90375	736.097	1353.82	-0.87907	3.9974e-09	DOWN	agrin-like
111030265	1.66677	3.13159	409.597	755.95	-0.88409	1.5175e-07	DOWN	uncharacterized LOC111030265——Glycosyl hydrolase family 79, N-terminal domain
111036073	13.1698	24.7023	2204.16	4071.95	-0.88549	9.7406e-12	DOWN	regulator of G-protein signaling 17
111039011	3.84594	7.27399	503.844	935.565	-0.89286	8.5497e-09	DOWN	peroxidase-like
111030099	4.88296	9.23612	678.823	1264.3	-0.89723	6.7351e-10	DOWN	poly(A) RNA polymerase gld-2 homolog A-like
111033678	6.74604	12.813	979.979	1831.13	-0.90191	6.2845e-11	DOWN	protein KBP homolog
111030309	1.46981	2.78659	145.551	272.27	-0.90351	0.00030203	DOWN	hemicentin-2-like
111039453	1.31957	2.52574	196.634	368.006	-0.90422	0.018754	DOWN	uncharacterized protein C14orf37 homolog——Protein of unknown function (DUF1676)
111032586	2.76833	5.2318	429.296	805.664	-0.90821	0.037951	DOWN	neuropeptide SIFamide receptor-like
111031850	2.15303	4.14259	225.994	426.475	-0.91618	4.4338e-06	DOWN	cytoplasmic polyadenylation element-binding protein 1
111034813	8.13771	15.5424	813.081	1535.19	-0.91694	5.5531e-09	DOWN	amino acid transporter AVT1J-like
111035660	16.1742	31.2315	918.65	1734.66	-0.91706	0.00052958	DOWN	uncharacterized LOC111035660
Novel00075	1.19259	2.29598	101.601	192.095	-0.91891	0.0016107	DOWN	--
111030050	19.7664	37.9347	1676.96	3172.37	-0.91971	1.6581e-06	DOWN	SEC14-like protein 2
111039092	2.10585	4.06677	577.666	1101.25	-0.93084	2.0002e-09	DOWN	uncharacterized LOC111039092——Herpes virus major outer envelope glycoprotein (BLLF1)
111035649	1.36767	2.64406	162.933	311.307	-0.93406	0.00028294	DOWN	uncharacterized LOC111035649
111036402	1.11632	2.17173	129.266	247.154	-0.93506	0.00030604	DOWN	uncharacterized LOC111036402——GLE1; GLE1-like protein
111040215	4.77069	9.26088	746.4	1428.79	-0.93677	1.2729e-10	DOWN	podocan-like protein 1
Novel00348	10.708	20.7455	496.906	953.73	-0.94061	0.018261	DOWN	--
111040386	11.9436	23.1501	2597.92	4988.33	-0.9412	0.0035421	DOWN	hormone receptor 4-like
111036453	1.61882	3.14779	150.844	290.17	-0.94384	0.00013611	DOWN	probable G-protein coupled receptor 158
111042602	6.58965	12.7917	1012.82	1949.36	-0.94462	0.020808	DOWN	pancreatic triacylglycerol lipase-like
111039186	125.19	245.509	12032.4	23198.2	-0.94709	1.8668e-15	DOWN	slit homolog 1 protein-like
111026620	1.35814	2.66655	193.926	373.902	-0.94715	0.00063572	DOWN	uncharacterized LOC111026620——DnaJ-class molecular chaperone with C-terminal Zn finger domain [Posttranslational modification, protein turnover, chaperones]
111040251	2.80048	5.45032	713.845	1376.37	-0.94719	9.0088e-05	DOWN	uncharacterized LOC111040251——Methyltransf_11; Methyltransferase domain
111030370	5.77641	11.3972	279.416	540.052	-0.95069	0.0010094	DOWN	uncharacterized LOC111030370
111036810	10.0328	19.7215	1367.15	2648.57	-0.95404	0.021644	DOWN	protein spaetzle 4
111031444	3.80197	7.41865	371.442	720.519	-0.9559	0.043481	DOWN	F-box/LRR-repeat protein 21
111035804	1.34673	2.6661	209.39	406.254	-0.95619	0.0042183	DOWN	carbohydrate sulfotransferase 11-like
111041357	52.2114	103.045	4813.04	9352.81	-0.95845	5.5147e-05	DOWN	leucine-rich repeat extensin-like protein 5
111041368	1.5203	3.0168	226.215	441.568	-0.96494	1.019e-06	DOWN	uncharacterized LOC111041368
111037432	7.65406	15.2318	159.33	311.099	-0.96535	0.0043596	DOWN	GATA zinc finger domain-containing protein 14-like
111041943	6.90029	13.8311	331.93	648.11	-0.96536	0.04336	DOWN	vesicle-trafficking protein SEC22b-like
Novel00275	3.05455	6.0721	170.142	333.748	-0.97202	3.2726e-05	DOWN	--
111029487	10.963	21.7656	2691.85	5283.09	-0.97278	0.0048579	DOWN	FERM and PDZ domain-containing protein 4
111041192	1.2878	2.59417	56.9266	112.147	-0.97822	0.0082109	DOWN	uncharacterized LOC111041192——Protein of unknown function (DUF1759)
111036670	7.57212	15.1631	733.038	1446.4	-0.9805	1.3979e-11	DOWN	alpha-tubulin N-acetyltransferase 1-like
111033619	1.81223	3.65493	376.281	744.937	-0.98531	2.904e-09	DOWN	sepiapterin reductase-like
111030445	30.8655	62.1418	2034.27	4036.13	-0.98847	4.4309e-10	DOWN	kynurenine formamidase-like
111042607	9.29788	18.775	1407.23	2797.13	-0.99109	7.6827e-15	DOWN	sterile alpha and TIR motif-containing protein 1-like
111037784	2.13499	4.3284	241.982	483.482	-0.99857	3.6922e-07	DOWN	lachesin-like
111041545	2.7927	5.69982	374.312	748.433	-0.99963	0.0012898	DOWN	sodium/hydrogen exchanger 9B1
111030218	1.22335	2.48643	155.909	311.785	-0.99984	1.984e-05	DOWN	coiled-coil domain-containing protein 170
111034816	5.68955	11.546	263.425	528.721	-1.0051	7.1989e-06	DOWN	uncharacterized LOC111034816
111032742	1.6916	3.4418	142.577	286.399	-1.0063	0.00021295	DOWN	uncharacterized LOC111032742
Novel00051	1.49922	3.07428	44.8266	90.0747	-1.0068	0.047129	DOWN	PREDICTED: uncharacterized protein LOC100161274 [Acyrthosiphon pisum]
111027223	2.11838	4.31929	193.589	389.635	-1.0091	3.215e-06	DOWN	acetylcholine receptor subunit alpha-type acr-16-like
111031299	1.04483	2.16673	74.255	150.193	-1.0163	0.033715	DOWN	uncharacterized LOC111031299——Protein of unknown function (DUF1676)
111029548	1.34848	2.78467	106.752	216.452	-1.0198	0.00015785	DOWN	UDP-glucuronosyltransferase 2B17-like
111027369	3.64642	7.51727	287.903	585.695	-1.0246	2.2791e-08	DOWN	uncharacterized LOC111027369——EcKinase; Ecdysteroid kinase
111041258	1.70013	3.5319	274.494	558.423	-1.0246	7.7038e-06	DOWN	dynamin-1-like protein
111034216	2.43107	5.01788	191.902	390.458	-1.0248	1.8313e-06	DOWN	hydroxysteroid dehydrogenase-like protein 2
111030399	157.198	323.004	6869.35	13978.8	-1.025	2.4275e-05	DOWN	fatty acid-binding protein muscle-like
111037829	6.14254	12.6761	445.218	908.713	-1.0293	2.3934e-06	DOWN	uncharacterized LOC111037829
111039212	15.7218	32.8971	958.679	1966.06	-1.0362	0.034646	DOWN	uncharacterized LOC111039212
111040970	1.38939	2.89142	258.268	531.505	-1.0412	2.2498e-07	DOWN	uncharacterized LOC111040970——Mab-21; Mab-21 protein
111034990	27.4524	57.2296	3463.02	7128.17	-1.0415	0.037855	DOWN	hemocyte protein-glutamine gamma-glutamyltransferase-like
111026798	2.66364	5.5759	234.025	482.554	-1.044	6.966e-08	DOWN	uncharacterized LOC111026798——Ig; Immunoglobulin domain
111033387	3.57525	7.51367	735.389	1519	-1.0465	7.4472e-14	DOWN	uncharacterized LOC111033387—— Fibronectin type 3 domain
111029302	2.69443	5.62716	185.455	383.261	-1.0473	0.0012914	DOWN	ARL-6-interacting protein 1 homolog
111034235	3.44036	7.19157	600.178	1240.99	-1.048	1.2871e-07	DOWN	uncharacterized LOC111034235——PKc_like; Protein Kinases, catalytic domain
111029697	8.35665	17.6198	714.265	1483.43	-1.0544	0.00044457	DOWN	uncharacterized LOC111029697
111035600	16.6874	35.0096	2671.62	5554.79	-1.056	0.0095901	DOWN	nose resistant to fluoxetine protein 6-like
111036292	6.07728	12.8423	1638.09	3407.47	-1.0567	5.4795e-17	DOWN	putative uncharacterized protein DDB_G0291812——COG3942; Surface antigen [Cell wall/membrane/envelope biogenesis]
111035848	2.78923	5.94263	162.099	337.466	-1.0579	4.9595e-05	DOWN	protein spaetzle-like
111038613	1.06559	2.26568	154.432	321.641	-1.0585	3.2195e-06	DOWN	E3 ubiquitin-protein ligase UHRF1-like
111031440	7.72895	16.4187	360.523	755.423	-1.0672	5.0731e-10	DOWN	farnesol dehydrogenase-like
111029447	7.07844	15.0615	1390.41	2918.83	-1.0699	1.2729e-10	DOWN	solute carrier family 46 member 3-like
111041703	1.43473	3.0566	196.917	413.552	-1.0705	2.2546e-07	DOWN	uncharacterized LOC111041703
111041315	16.5728	35.3587	3064.16	6439.5	-1.0715	0.0053058	DOWN	aminopeptidase N-like
111042863	1.22614	2.63186	91.009	191.518	-1.0734	0.0004667	DOWN	suppressor protein SRP40-like
111042213	10.5582	22.6794	1207.33	2544	-1.0753	6.6965e-06	DOWN	facilitated trehalose transporter Tret1-like
111037833	5.24844	11.1716	430.105	907.319	-1.0769	7.539e-05	DOWN	hyaluronidase-like
111028636	1.95231	4.18949	124.146	262.461	-1.0801	1.454e-05	DOWN	uncharacterized LOC111028636——NUC; DNA/RNA non-specific endonuclease
111034903	1.347	2.9002	66.2821	140.195	-1.0807	0.0014562	DOWN	uncharacterized LOC111034903
111032766	1.39934	3.01769	131.033	277.805	-1.0841	9.1632e-06	DOWN	b(0 +)-type amino acid transporter 1
111037392	1.84744	3.99566	162.622	344.87	-1.0845	0.0014331	DOWN	UDP-glucuronosyltransferase 2B2-like
111030058	114.337	247.024	5137.88	10908.9	-1.0863	0.0030792	DOWN	uncharacterized LOC111030058——CLECT; C-type lectin (CTL)/C-type lectin-like (CTLD) domain
Novel00331	1.87269	4.04545	108.858	231.638	-1.0894	3.7188e-05	DOWN	--
111042371	19.4219	41.7421	2221.88	4728.3	-1.0895	0.020523	DOWN	fatty acyl-CoA reductase 1
111036929	1.42414	3.0907	174.049	370.593	-1.0903	3.5757e-07	DOWN	protein maelstrom homolog
111038936	2.1114	4.67107	44.1749	94.9262	-1.1036	0.045211	DOWN	uncharacterized LOC111038936
111029537	1.41511	3.09672	240.813	518.405	-1.1062	5.0501e-09	DOWN	uncharacterized LOC111029537
111035156	12.3895	27.2434	667.691	1442.36	-1.1112	0.00050885	DOWN	trypsin-1-like
111031461	9.49418	21.0494	1195.68	2605.14	-1.1235	1.0552e-18	DOWN	uncharacterized LOC111031461
111031623	1.69204	3.76224	114.187	249.988	-1.1305	7.6835e-06	DOWN	uncharacterized LOC111031623
111027899	12.3433	27.4924	1678.22	3684.09	-1.1344	0.0030488	DOWN	serine proteinase stubble
111036988	1.36835	3.0445	84.4837	186.827	-1.145	0.019248	DOWN	uncharacterized LOC111036988
111032840	175.497	396.159	6308.97	13978.7	-1.1477	6.6979e-25	DOWN	adhesive plaque matrix protein-like
111026481	1516.83	3396.83	66562.4	147675	-1.1496	2.5357e-05	DOWN	uncharacterized LOC111026481
111038842	21.8106	49.2641	3106.92	6920.74	-1.1554	5.3735e-05	DOWN	elongation of very long chain fatty acids protein 4-like
111032353	48.1943	109.818	6451.93	14445.7	-1.1628	0.036035	DOWN	uncharacterized LOC111032353
111041601	2.83278	6.40563	387.179	869.095	-1.1665	0.00011923	DOWN	solute carrier organic anion transporter family member 4C1-like
111042249	4.09397	9.39173	421.676	949.467	-1.171	3.1493e-14	DOWN	importin subunit alpha-1-like
111039259	12.8625	29.5385	3277.65	7425.66	-1.1799	1.1136e-11	DOWN	zinc finger X-linked protein ZXDB-like
111034448	4.73277	10.9166	233.667	529.424	-1.18	1.6293e-10	DOWN	nanos homolog 1-like
111039552	9.88153	22.7324	1776.21	4047.33	-1.1882	0.012052	DOWN	uncharacterized LOC111039552
Novel00110	1.48707	3.48128	75.5424	173.37	-1.1985	5.0702e-05	DOWN	--
111039211	20.3427	47.4078	1923.37	4428.03	-1.203	3.2623e-09	DOWN	extensin-like
111040115	9.66137	22.5782	1611.4	3727.2	-1.2098	0.0024732	DOWN	CCAAT/enhancer-binding protein-like
111032862	5.84734	13.6691	610.007	1414.85	-1.2137	0.010417	DOWN	uncharacterized LOC111032862——PH; Pleckstrin homology (PH) domain
111028416	18.7615	44.3641	3243.79	7548.39	-1.2185	7.9326e-21	DOWN	uncharacterized LOC111028416 ——RNA recognition motif in vertebrate methenyltetrahydrofolate synthetase domain-containing proteins；5-formyltetrahydrofolate cyclo-ligase family；TopoisomeraseII
111031188	39.0461	92.6825	7871.37	18345.2	-1.2207	0.023348	DOWN	PR domain zinc finger protein 13-like
111043173	1.1538	2.76566	48.2691	114.176	-1.2421	0.0011896	DOWN	uncharacterized LOC111043173
111033091	2.74844	6.64759	616.583	1462.92	-1.2465	4.532e-16	DOWN	UDP-glucuronosyltransferase 2B15-like
111034017	5.6597	13.7347	524.506	1252.6	-1.2559	6.6438e-07	DOWN	uncharacterized LOC111034017
111026270	6.07016	14.8433	129.329	309.285	-1.2579	0.0076494	DOWN	uncharacterized LOC111026270
111039431	23.6941	58.0971	1862.57	4460.76	-1.26	0.0040467	DOWN	uncharacterized LOC111039431——Protein of unknown function (DUF1676)
111034400	10.7823	26.0129	1353.38	3245.54	-1.2619	0.011032	DOWN	long-chain-fatty-acid--CoA ligase 1
111038223	10.6258	25.9478	1335	3201.57	-1.2619	4.3802e-16	DOWN	uncharacterized LOC111038223——PKc_like; Protein Kinases, catalytic domain
111033139	1.62423	3.96131	38.7258	92.9219	-1.2627	0.0043873	DOWN	histone H4-like [ Myzus persicae (green peach aphid) ]
111036974	8.14428	19.9168	813.657	1958.62	-1.2673	1.9792e-07	DOWN	heparan sulfate 2-O-sulfotransferase pipe
111034372	4.24928	10.4979	430.384	1047.18	-1.2828	7.8109e-17	DOWN	uncharacterized LOC111034372
111031729	1.52172	3.79319	40.2378	98.1088	-1.2858	0.0017637	DOWN	histone H2B
111042375	10.0136	24.5421	1203.32	2938.38	-1.288	0.028512	DOWN	sorting and assembly machinery component 50 homolog A-like
Novel00035	1.03682	2.60404	261.549	643.948	-1.2999	1.584e-07	DOWN	hypothetical protein TcasGA2_TC001491 [Tribolium castaneum]
111036243	4.98117	12.5948	1334.98	3315.28	-1.3123	2.3456e-12	DOWN	cytadherence high molecular weight protein 1-like
111034742	3.57449	9.13358	592.703	1485.37	-1.3254	1.6384e-15	DOWN	protein bicaudal C homolog 1
111038820	3.38529	8.79103	814.857	2082.71	-1.3538	2.745e-24	DOWN	collagen alpha-1(I) chain-like
111042358	9.87128	25.8409	1464.77	3765.58	-1.3622	0.00022075	DOWN	uncharacterized LOC111042358——MIEAP; Mitochondria-eating protein
111032547	1.86718	5.02802	45.5074	119.573	-1.3937	4.8385e-05	DOWN	histone H4
111042542	3.03528	8.17469	401.931	1072.54	-1.416	2.3934e-06	DOWN	uncharacterized LOC111042542——Protein of unknown function (DUF1298)
111032098	12.3464	34.1132	1622.41	4409.75	-1.4426	3.1611e-15	DOWN	cytochrome P450 18a1-like
111039417	272.417	764.41	35636	97938.5	-1.4585	0.01735	DOWN	uncharacterized LOC111039417——Protein of unknown function (DUF1676)
111031195	1.88043	5.30921	257.195	708.17	-1.4612	0.0025625	DOWN	cytochrome P450 4C1-like
111043022	27.1641	78.4083	1497.63	4232.38	-1.4988	3.1997e-09	DOWN	putative odorant-binding protein A10
111036018	68.077	197.059	7361.16	20907.7	-1.506	0.016226	DOWN	agrin
111040363	2.17801	6.32332	338.253	972.823	-1.5241	0.00053359	DOWN	glucose dehydrogenase [FAD quinone]-like
111030635	1.00407	2.93128	49.6761	143.279	-1.5282	1.1299e-05	DOWN	uncharacterized LOC111030635
Novel00161	5.22296	15.3804	160.54	464.315	-1.5322	1.1395e-13	DOWN	PREDICTED: uncharacterized protein LOC100570877 [Acyrthosiphon pisum]
111029012	14.5335	43.9341	392.067	1149.5	-1.5518	0.016844	DOWN	uncharacterized LOC111029012
111028693	6.60007	19.7158	501.556	1475.49	-1.5567	9.2493e-08	DOWN	cytolethal distending toxin subunit B homolog
111041997	1.75069	5.27569	157.163	464.34	-1.5629	5.0444e-10	DOWN	mediator of RNA polymerase II
111036057	13.8351	42.6128	2404.46	7270.82	-1.5964	0.028076	DOWN	probable serine/threonine-protein kinase nek3 [Acyrthosiphon pisum]
111032433	5.12487	16.0978	506.708	1562.66	-1.6248	8.7759e-29	DOWN	protein C-ets-2-like
111038402	235.1	748.961	22411.4	69825.7	-1.6395	0.01735	DOWN	uncharacterized LOC111038402
111030499	1.21291	3.90754	98.0806	310.514	-1.6626	1.7234e-12	DOWN	15-hydroxyprostaglandin dehydrogenase [NAD(+)]-like
111040068	1.13176	3.69353	146.279	468.192	-1.6784	1.2203e-17	DOWN	zinc finger protein 271-like [Acyrthosiphon pisum]
111034143	4.4288	14.5353	1496.49	4822.79	-1.6883	4.0401e-19	DOWN	collagen alpha-1(I) chain-like
111031118	76.0858	252.635	7165.77	23522.4	-1.7148	1.3797e-08	DOWN	probable basic-leucine zipper
111032537	1.07909	3.84684	62.5807	217.966	-1.8003	8.4554e-09	DOWN	histone H1-like
111031904	9.8588	35.5369	925.691	3279.92	-1.8251	1.658e-47	DOWN	serine protease inhibitor 42Dd-like
Novel00394	3.69188	13.4949	95.5018	343.967	-1.8487	8.5427e-16	DOWN	--
111026427	4.4999	16.5688	239.862	872.864	-1.8636	7.5698e-17	DOWN	uncharacterized LOC111026427——Root_cap; Root cap
111035750	3.52133	13.12	360.624	1315.33	-1.8669	4.0023e-13	DOWN	bifunctional lycopene cyclase/phytoene synthase-like
111039266	94.8889	365.25	4814.44	18241	-1.9217	1.4198e-19	DOWN	dopamine N-acetyltransferase-like
111035843	2.42687	9.34654	584.965	2222.99	-1.9261	2.3894e-16	DOWN	myelin regulatory factor-like protein
111029486	11.0512	43.4961	367.804	1420.43	-1.9493	8.7669e-17	DOWN	late histone H2B.L4-like
111034224	5.5225	23.7357	647.272	2735.64	-2.0794	5.5234e-57	DOWN	cytochrome P450 4C1-like
111030482	2.54629	11.0147	314.234	1329.26	-2.0807	1.1136e-08	DOWN	esterase FE4-like
111026209	2.029	8.92147	132.475	569.405	-2.1037	8.2278e-08	DOWN	uncharacterized LOC111026209
111036236	117.207	518.324	5386.06	23854.8	-2.147	0.0049021	DOWN	troponin C-like
111036375	4.28124	19.3953	405.468	1808.75	-2.1573	1.6391e-53	DOWN	proton-coupled amino acid transporter-like protein pathetic
111029013	6.14419	28.8805	158.001	720.466	-2.189	0.00036731	DOWN	uncharacterized LOC111029013
111028473	212.739	1026.76	12215.9	58455.8	-2.2586	1.9385e-07	DOWN	adhesive plaque matrix protein-like
111035759	4.28698	21.8357	411.069	2050.77	-2.3187	1.2777e-18	DOWN	phytoene desaturase-like
111038156	12.2265	62.9034	1889.09	9762.37	-2.3695	0.029705	DOWN	membrane-associated guanylate kinase WW and PDZ domain-containing protein 3-like
111028221	12.8558	72.2618	622.105	3436.05	-2.4655	2.5916e-27	DOWN	zinc finger MYM-type protein 1-like [Acyrthosiphon pisum]
111036448	24.7136	156.532	1129.84	7203.68	-2.6726	0.030314	DOWN	flightin
111038427	9.18826	72.3491	620.551	4768.88	-2.942	0.0070303	DOWN	uncharacterized LOC111038427
111040040	3.15647	26.5531	122.817	1040.83	-3.0832	0.022124	DOWN	uncharacterized LOC111040040
111042286	29.4517	1229.22	1105.83	46384.6	-5.3904	0.014397	DOWN	cuticle protein 12.5-like
111036827	1.24816	68.9805	54.499	2941.43	-5.7541	5.392e-10	DOWN	uncharacterized LOC111036827
111039232	5.05216	627.447	363.286	45359.8	-6.9642	0.013378	DOWN	cuticle protein 7-like
