# Supplementary material for: Performance and Transcriptional Response of the Green Peach Aphid Myzus persicae to the Restriction of Dietary Amino Acids
Source: Front Physiol. 2020 May 25;11:487. doi: 10.3389/fphys.2020.00487 (PMC7261896; doi:10.3389/fphys.2020.00487)
Supplement: Supplementary file 3 [file Table_3.XLSX]

## Sheet: All GO terms
Table S3. Gene Ontology (GO) enrichment analysis based on the green peach aphid annotation. List of detailed information of the top 30 enriched GO terms between the two diet groups
GO_accession	Description	Term_type	Over_represented_pValue	Corrected_pValue	DEG_item
GO:0005215	transporter activity	molecular_function	5.3248e-15	2.3642e-11	207
GO:0055085	transmembrane transport	biological_process	1.1975e-14	2.6585e-11	147
GO:0016021	integral component of membrane	cellular_component	6.1887e-13	8.3233e-10	296
GO:0022857	transmembrane transporter activity	molecular_function	8.7897e-13	8.3233e-10	177
GO:0031224	intrinsic component of membrane	cellular_component	9.373e-13	8.3233e-10	297
GO:1902578	single-organism localization	biological_process	1.376e-11	1.0182e-08	243
GO:0044765	single-organism transport	biological_process	2.304e-11	1.4614e-08	239
GO:0008233	peptidase activity	molecular_function	4.6068e-10	2.5567e-07	130
GO:0016020	membrane	cellular_component	7.7776e-10	3.8369e-07	454
GO:0006810	transport	biological_process	1.125e-09	4.8434e-07	289
GO:0051234	establishment of localization	biological_process	1.1999e-09	4.8434e-07	290
GO:0051179	localization	biological_process	2.2319e-09	8.258e-07	295
GO:0070011	peptidase activity, acting on L-amino acid peptides	molecular_function	3.177e-09	1.0851e-06	120
GO:0044425	membrane part	cellular_component	5.3227e-09	1.688e-06	317
GO:0065009	regulation of molecular function	biological_process	5.7224e-09	1.6938e-06	31
GO:0015075	ion transmembrane transporter activity	molecular_function	1.046e-08	2.9026e-06	126
GO:0022892	substrate-specific transporter activity	molecular_function	1.1582e-08	3.025e-06	139
GO:0050790	regulation of catalytic activity	biological_process	1.6109e-08	3.8742e-06	26
GO:0006811	ion transport	biological_process	1.6579e-08	3.8742e-06	132
GO:0022891	substrate-specific transmembrane transporter activity	molecular_function	4.4055e-08	9.7801e-06	130
GO:0008150	biological_process	biological_process	2.8773e-07	6.0835e-05	989
GO:0006508	proteolysis	biological_process	4.5486e-07	9.1799e-05	109
GO:0004252	serine-type endopeptidase activity	molecular_function	7.9114e-07	0.00015272	37
GO:0004175	endopeptidase activity	molecular_function	9.312e-07	0.00017227	84
GO:0004197	cysteine-type endopeptidase activity	molecular_function	2.1558e-06	0.00038287	25
GO:0008236	serine-type peptidase activity	molecular_function	4.7799e-06	0.00078603	48
GO:0017171	serine hydrolase activity	molecular_function	4.7799e-06	0.00078603	48
GO:0008234	cysteine-type peptidase activity	molecular_function	5.7331e-06	0.0009091	32
GO:0048037	cofactor binding	molecular_function	7.5916e-06	0.0011623	62
GO:0030414	peptidase inhibitor activity	molecular_function	1.043e-05	0.0014938	16
