# Supplementary material for: Performance and Transcriptional Response of the Green Peach Aphid Myzus persicae to the Restriction of Dietary Amino Acids
Source: Front Physiol. 2020 May 25;11:487. doi: 10.3389/fphys.2020.00487 (PMC7261896; doi:10.3389/fphys.2020.00487)
Supplement: Supplementary file 4 [file Table_4.XLSX]

## Sheet: All KEGG pathways
Table S4. Pathway mapping using the Kyoto Encyclopedia of Genes and Genomes (KEGG) database. List of KEGG pathways for all the pairwise comparisons between the two diets.
Term	Database	ID	Input number	Background number	P-Value	Corrected P-Value
Ascorbate and aldarate metabolism	KEGG PATHWAY	api00053	25	67	3.13234e-05	0.00309715
Lysosome	KEGG PATHWAY	api04142	35	119	6.07285e-05	0.00309715
Starch and sucrose metabolism	KEGG PATHWAY	api00500	30	98	0.000111623	0.00335445
Pentose and glucuronate interconversions	KEGG PATHWAY	api00040	27	85	0.000147331	0.00335445
Drug metabolism - other enzymes	KEGG PATHWAY	api00983	25	76	0.000164434	0.00335445
Retinol metabolism	KEGG PATHWAY	api00830	21	61	0.000326728	0.00555437
Porphyrin and chlorophyll metabolism	KEGG PATHWAY	api00860	24	77	0.000425812	0.0062047
Metabolism of xenobiotics by cytochrome P450	KEGG PATHWAY	api00980	23	78	0.00104699	0.0133491
Drug metabolism - cytochrome P450	KEGG PATHWAY	api00982	22	75	0.00141136	0.0159954
ECM-receptor interaction	KEGG PATHWAY	api04512	10	24	0.0041068	0.0418894
Neuroactive ligand-receptor interaction	KEGG PATHWAY	api04080	14	44	0.00556459	0.0491623
ABC transporters	KEGG PATHWAY	api02010	11	30	0.0057838	0.0491623
Folate biosynthesis	KEGG PATHWAY	api00790	8	19	0.00948794	0.0744438
Phenylalanine metabolism	KEGG PATHWAY	api00360	7	16	0.0128464	0.0935951
Fatty acid metabolism	KEGG PATHWAY	api01212	16	61	0.0142005	0.0965632
Tyrosine metabolism	KEGG PATHWAY	api00350	7	17	0.016362	0.104308
Glycosaminoglycan degradation	KEGG PATHWAY	api00531	8	22	0.0182833	0.1097
Fatty acid biosynthesis	KEGG PATHWAY	api00061	8	23	0.0222079	0.125845
Biosynthesis of unsaturated fatty acids	KEGG PATHWAY	api01040	7	19	0.0253307	0.135986
Cysteine and methionine metabolism	KEGG PATHWAY	api00270	10	36	0.0355423	0.181266
Glycosphingolipid biosynthesis - ganglio series	KEGG PATHWAY	api00604	10	42	0.0735043	0.357021
Circadian rhythm - fly	KEGG PATHWAY	api04711	3	8	0.127048	0.565985
Alanine, aspartate and glutamate metabolism	KEGG PATHWAY	api00250	6	24	0.127624	0.565985
Fatty acid elongation	KEGG PATHWAY	api00062	5	20	0.157413	0.642246
Pentose phosphate pathway	KEGG PATHWAY	api00030	5	20	0.157413	0.642246
Fatty acid degradation	KEGG PATHWAY	api00071	7	33	0.176456	0.691497
Histidine metabolism	KEGG PATHWAY	api00340	3	10	0.185603	0.691497
Phenylalanine, tyrosine and tryptophan biosynthesis	KEGG PATHWAY	api00400	2	5	0.19127	0.691497
Other glycan degradation	KEGG PATHWAY	api00511	6	28	0.196602	0.691497
Glycine, serine and threonine metabolism	KEGG PATHWAY	api00260	8	41	0.203867	0.693149
Nicotinate and nicotinamide metabolism	KEGG PATHWAY	api00760	4	17	0.221927	0.730211
alpha-Linolenic acid metabolism	KEGG PATHWAY	api00592	2	6	0.236357	0.753389
Peroxisome	KEGG PATHWAY	api04146	14	85	0.257125	0.775267
Glycolysis / Gluconeogenesis	KEGG PATHWAY	api00010	9	51	0.258422	0.775267
Pyruvate metabolism	KEGG PATHWAY	api00620	8	45	0.270315	0.787776
Metabolic pathways	KEGG PATHWAY	api01100	140	1019	0.314495	0.871505
Selenocompound metabolism	KEGG PATHWAY	api00450	3	14	0.316134	0.871505
Amino sugar and nucleotide sugar metabolism	KEGG PATHWAY	api00520	8	51	0.378633	0.997203
Arginine and proline metabolism	KEGG PATHWAY	api00330	7	44	0.381284	0.997203
Terpenoid backbone biosynthesis	KEGG PATHWAY	api00900	5	31	0.409418	1
Hedgehog signaling pathway	KEGG PATHWAY	api04340	5	32	0.433453	1
Glyoxylate and dicarboxylate metabolism	KEGG PATHWAY	api00630	5	32	0.433453	1
2-Oxocarboxylic acid metabolism	KEGG PATHWAY	api01210	4	25	0.440464	1
Biosynthesis of amino acids	KEGG PATHWAY	api01230	12	84	0.441044	1
Glycosaminoglycan biosynthesis - keratan sulfate	KEGG PATHWAY	api00533	2	11	0.4566	1
Non-homologous end-joining	KEGG PATHWAY	api03450	2	11	0.4566	1
Dorso-ventral axis formation	KEGG PATHWAY	api04320	6	42	0.491185	1
Carbon metabolism	KEGG PATHWAY	api01200	15	111	0.502699	1
beta-Alanine metabolism	KEGG PATHWAY	api00410	3	21	0.540211	1
Glutathione metabolism	KEGG PATHWAY	api00480	9	68	0.5465	1
Phototransduction - fly	KEGG PATHWAY	api04745	3	23	0.596382	1
Glycerophospholipid metabolism	KEGG PATHWAY	api00564	6	49	0.629114	1
Inositol phosphate metabolism	KEGG PATHWAY	api00562	5	41	0.632585	1
Fructose and mannose metabolism	KEGG PATHWAY	api00051	3	25	0.647878	1
Glycerolipid metabolism	KEGG PATHWAY	api00561	5	42	0.651937	1
Sphingolipid metabolism	KEGG PATHWAY	api00600	4	34	0.659535	1
Glycosaminoglycan biosynthesis - chondroitin sulfate / dermatan sulfate	KEGG PATHWAY	api00532	1	8	0.671426	1
Mucin type O-Glycan biosynthesis	KEGG PATHWAY	api00512	1	8	0.671426	1
Purine metabolism	KEGG PATHWAY	api00230	17	143	0.692006	1
Insect hormone biosynthesis	KEGG PATHWAY	api00981	2	18	0.693837	1
Glycosphingolipid biosynthesis - globo series	KEGG PATHWAY	api00603	2	18	0.693837	1
Galactose metabolism	KEGG PATHWAY	api00052	4	36	0.699518	1
Phosphatidylinositol signaling system	KEGG PATHWAY	api04070	5	45	0.705986	1
Synthesis and degradation of ketone bodies	KEGG PATHWAY	api00072	1	9	0.709675	1
MAPK signaling pathway - fly	KEGG PATHWAY	api04013	2	19	0.719692	1
Valine, leucine and isoleucine degradation	KEGG PATHWAY	api00280	4	38	0.736009	1
Tryptophan metabolism	KEGG PATHWAY	api00380	3	30	0.755496	1
Notch signaling pathway	KEGG PATHWAY	api04330	3	31	0.773507	1
One carbon pool by folate	KEGG PATHWAY	api00670	1	12	0.799741	1
Riboflavin metabolism	KEGG PATHWAY	api00740	1	12	0.799741	1
Nitrogen metabolism	KEGG PATHWAY	api00910	1	12	0.799741	1
SNARE interactions in vesicular transport	KEGG PATHWAY	api04130	2	23	0.805323	1
Pyrimidine metabolism	KEGG PATHWAY	api00240	11	107	0.823449	1
Glycosaminoglycan biosynthesis - heparan sulfate / heparin	KEGG PATHWAY	api00534	1	14	0.843677	1
Phagosome	KEGG PATHWAY	api04145	6	70	0.890269	1
Butanoate metabolism	KEGG PATHWAY	api00650	1	17	0.892202	1
Lysine degradation	KEGG PATHWAY	api00310	5	62	0.903094	1
Other types of O-glycan biosynthesis	KEGG PATHWAY	api00514	1	18	0.904767	1
Arachidonic acid metabolism	KEGG PATHWAY	api00590	1	18	0.904767	1
mTOR signaling pathway	KEGG PATHWAY	api04150	3	42	0.90828	1
N-Glycan biosynthesis	KEGG PATHWAY	api00510	3	43	0.915921	1
Propanoate metabolism	KEGG PATHWAY	api00640	1	20	0.925677	1
RNA degradation	KEGG PATHWAY	api03018	5	68	0.93774	1
Mismatch repair	KEGG PATHWAY	api03430	1	28	0.972449	1
Endocytosis	KEGG PATHWAY	api04144	7	103	0.977996	1
Wnt signaling pathway	KEGG PATHWAY	api04310	4	71	0.980422	1
Basal transcription factors	KEGG PATHWAY	api03022	2	48	0.984554	1
DNA replication	KEGG PATHWAY	api03030	2	49	0.986124	1
Homologous recombination	KEGG PATHWAY	api03440	1	36	0.989799	1
Citrate cycle (TCA cycle)	KEGG PATHWAY	api00020	1	37	0.990992	1
Fanconi anemia pathway	KEGG PATHWAY	api03460	1	43	0.995728	1
FoxO signaling pathway	KEGG PATHWAY	api04068	2	60	0.995809	1
mRNA surveillance pathway	KEGG PATHWAY	api03015	3	89	0.999064	1
Hippo signaling pathway - fly	KEGG PATHWAY	api04391	1	60	0.999486	1
Aminoacyl-tRNA biosynthesis	KEGG PATHWAY	api00970	1	65	0.999725	1
Protein processing in endoplasmic reticulum	KEGG PATHWAY	api04141	5	134	0.999824	1
Ribosome biogenesis in eukaryotes	KEGG PATHWAY	api03008	2	92	0.999888	1
Spliceosome	KEGG PATHWAY	api03040	5	145	0.999941	1
Ribosome	KEGG PATHWAY	api03010	5	151	0.999968	1
RNA transport	KEGG PATHWAY	api03013	7	194	0.999993	1
Ubiquitin mediated proteolysis	KEGG PATHWAY	api04120	2	126	0.999998	1
Oxidative phosphorylation	KEGG PATHWAY	api00190	1	127	1	1
